# Supplementary material for: A transposon insertion in CmKNAT2-like2 disrupts mottled rind formation in melon (Cucumis melo L.)
Source: Hortic Res. 2025 Jul 28;12(10):uhaf195. doi: 10.1093/hr/uhaf195 (PMC12549080; doi:10.1093/hr/uhaf195)
Supplement: Web_Material_uhaf195 [file web_material_uhaf195.zip]

Archive with 2 entries (2 files):
- Supplemental Tables.xlsx
- Supplementary Figure.docx
