# Supplementary material for: A transposon insertion in CmKNAT2-like2 disrupts mottled rind formation in melon (Cucumis melo L.)
Source: Hortic Res. 2025 Jul 28;12(10):uhaf195. doi: 10.1093/hr/uhaf195 (PMC12549080; doi:10.1093/hr/uhaf195)
Supplement: Web_Material_uhaf195 [file web_material_uhaf195.zip › Supplemental Tables.xlsx]

## Sheet: Sheet1
Supplemental Table S1 Primers used in this study
Primer name	Sequence (5'-3'))	Notes
SNP-1	F1:GAAGGTGACCAAGTTCATGCTCCTAAGCACTACCCAACTCAATT	Molecular markers for genetic mapping
	F2:GAAGGTCGGAGTCAACGGATTCCTAAGCACTACCCAACTCAATC
	R:GCTGCTCATCATTCCTTGTCC
SNP-2	F1:GAAGGTGACCAAGTTCATGCTCAGTGACTGCAAATAGGTTGG
	F2:GAAGGTCGGAGTCAACGGATTCAGTGACTGCAAATAGGTTGT
	R:ACGACACTTCCCCAGAGATT
SNP-3	F1:GAAGGTGACCAAGTTCATGCTAAAGTTCTCTTGTGCCTGCTAA
	F2:GAAGGTCGGAGTCAACGGATTAAAGTTCTCTTGTGCCTGCTAG
	R:AAAATGGGATGGCTGGTCGT
InDel-1	F:ACTGAACGAATGAGTCTCAAAGT
	R:GATGGAGGTGAGTATGTGAGTTA
InDel-2	F:AGAAGCTATGAGCAAAGATAATGA
	R:GGTAGTGAGAGTTTGAGAATGTT
InDel-3	F:CTTCGCTTTCAGAGTCCTAACCT
	R:CTAATACTGGCTCGGTATTGGCT
InDel-4	F:GGACGAGCATATATGAAGACCAC
	R:CGTACTTGATTGTTCGTAGCACC
InDel-5	F:GCCTAAAGTTAGTCCACTTTGCC
	R:TAAATTCCAAACTGCGGGTGAAC
InDel-6	F:AGCGGTTAGGATATCTGGCTTTC
	R:TGTTTCATTTGATTTCCTTTTGACTTC
eSNP-1	F:GGGAAATTCATAATGTATCATTAAGATGAA
	R:CTTGGGATATGGACAATATTCC
eSNP-2	F:ACACACCAATTTTGTTTTTTTATTTTAATA
	R:GCTTCTAAATTGAATCATCAAGC
eSNP-3	F:TTAATGCCCAACTCTCAATCCCTAT
	R:ATAGTTCCTTAGGCCAAAATTAGAC
eSNP-4	F:GGAATATGAAAAGTTTATAT
	R:GAGCTAAGCAAGTGCCGCACAATCGTCTT
eSNP-5	F:GCATATCTTCCACTATACAAATT
	R:GTGACAAATTTCATTTTTTCTCAAAACTT
CmKNAT2-like2-CR	DT1-BsF:ATATATGGTCTCGATTGCCCATTCCGACGCATTCTGGTT	Vector construction for CRISPR
	DT1-F0:TGCCCATTCCGACGCATTCTGGTTTTAGAGCTAGAAATAGC
	DT2-R0:AACAGCAAGTTGAAACGCAGGGCAATCTCTTAGTCGACTCTAC
	DT2-BsR:ATTATTGGTCTCGAAACAGCAAGTTGAAACGCAGGGCAA
CmKNAT2-like2-H-TOM	T1-F:GGAGTGAGTACGGTGTGCGGCGGGTCTTTACGGACTCCA	Target editing decction with Hi-TOM
	T1-R:GAGTTGGATGCTGGATGGGCAGTTTTGGAGGCCACGGAC
	T2-F:GGAGTGAGTACGGTGTGCAATTCTAGACCAATGCAACCG
	T2-RGAGTTGGATGCTGGATGGCTCGTATTTGGCTAATAGCCC
CmKNAT2-like2-pGADT7	249-F:GCCATGGAGGCCAGTATGGCGGGTCTTTACGGACTC	Y2H
	249-R:CAGCTCGAGCTCGATTCATTCATCCGTTCTAAGGGAACCG
	13C-F:GCCATGGAGGCCAGTATGGCGGGTCTTTACGGACTC
	13C-R:CAGCTCGAGCTCGATTCAAGCAAAATTGGACAATGAGGAG
CmKNAT2-like2-pGBKT7	249-F:ATGGCCATGGAGGCCATGGCGGGTCTTTACGGACTC
	249-R:CCGCTGCAGGTCGACTCATTCATCCGTTCTAAGGGAACCG
	13C-F:ATGGCCATGGAGGCCATGGCGGGTCTTTACGGACTC
	13C-R:CCGCTGCAGGTCGACTCAAGCAAAATTGGACAATGAGGAG
CmKNAT2-like2-1305.4-GFP	F:TGGACGAGCTGTACAGATCTATGGCGGGTCTTTACGGACTC	Subcellular localization
	249-R:TCTGCAGCCGGGCGGCCGCTTCATTCATCCGTTCTAAGGGAACCG
	13C-R:TCTGCAGCCGGGCGGCCGCTTCAAGCAAAATTGGACAATGAGGAG
CmKNAT2-like2-His	F:GCCATGGCTGATATCGGATCCATGGCGGGTCTTTACGGACTC	Pull-down
	249-R:TGCGGCCGCAAGCTTGTCGACGTCATTCATCCGTTCTAAGGGAACCG
	13C-R:TGCGGCCGCAAGCTTGTCGACGTCAAGCAAAATTGGACAATGAGGAG
CmKNAT2-like2-GST	F:CTGGTTCCGCGTGGATCCATGGCGGGTCTTTACGGACTC
	249-R:ACGATGCGGCCGCTCGAGTCATTCATCCGTTCTAAGGGAACCG
	13C-R:ACGATGCGGCCGCTCGAGTCAAGCAAAATTGGACAATGAGGAG
ProAPRR2-LUC	F:TATAGGGCGAATTGGGTACCAATAGGTCATCTTCACCCAAA	DLR
	R:TAGAACTAGTGGATCCTCTTATATCACTGCTCATCGG
CmKNAT2-like2-62SK	F:TAGAACTAGTGGATCCATGGCGGGTCTTTACGGACTC
	249-R:CAGCGTACCGAATTGGTACCTCATTCATCCGTTCTAAGGGAACCG
	13C-R:CAGCGTACCGAATTGGTACCTCAAGCAAAATTGGACAATGAGGAG
TE-test	F:TAATATATGGAGTTGGGACGGGTTC	TE detection
	R1:GAACCCAGATTCTATTCCCAACAAC
	R2:AGGTTTGTGATGTCAATCCTAGTCA

## Sheet: Sheet2
Supplemental Table S2 Annotated genes within the 44-kb region
Gene ID	Annotation
MELO3C026293	Protein of unknown function (DUF1645)
MELO3C026292	1-deoxy-D-xylulose-5-phosphate reductoisomerase
MELO3C026291	Peroxin-14
MELO3C026290	Ribosomal RNA-processing protein 40
MELO3C026289	homeobox protein knotted-1-like 2
MELO3C026288	Serine/threonine-protein phosphatase 2A 55 kDa regulatory subunit B

## Sheet: Sheet3
Supplemental Table S3 DEGs between 13C and S249
13C_gene_ID	DHL92_gene_ID	logFC	PValue	padj	S249-1	S249-2	S249-3	13C-1	13C-2	13C-3
MELO13C_1G000470	MELO3C018409	-1.12598	2.91865775692597e-44	8.49929698577164e-43	103.498	104.587	116.214	57.2328	59.7984	57.8248
MELO13C_1G000510	MELO3C018412	1.11436333604585	1.78971753676804e-10	1.2158471551902e-09	4.20861	3.27475	4.05615	9.63029	8.19888	11.7003
MELO13C_1G000520	MELO3C018413	2.09321125398761	9.86678968078143e-60	4.39403887519398e-58	7.86847	7.33203	9.63322	44.2411	36.0043	46.6463
MELO13C_1G000540	MELO3C012985	-3.4985	8.23623498717579e-53	3.04666494210304e-51	11.8613	6.67224	12.3183	0.754332	1.50379	0.695482
MELO13C_1G000620	MELO3C018422	-1.44295	2.72093097787068e-27	4.51947515984507e-26	16.6722	14.8983	19.2266	8.26633	7.60532	6.84589
MELO13C_1G000650	MELO3C018425	1.39922874686294	1.21868365673325e-08	6.98090833502611e-08	1.96196	1.95566	1.92166	4.76809	6.27789	4.09845
MELO13C_1G000700	MELO3C018430	-1.18733	4.9972909163808e-15	4.59035268515874e-14	29.0586	26.0959	28.0113	10.8331	16.5798	15.008
MELO13C_1G000710	MELO3C018431	1.38093448099027	3.01481897567644e-15	2.80191188640278e-14	1.13882	1.22165	1.17038	3.26549	3.42969	3.28407
MELO13C_1G000820	MELO3C018439	-1.26446	3.38198103476717e-36	7.73185641912807e-35	102.559	84.7746	108.202	47.3222	44.2291	46.4903
MELO13C_1G000920	MELO3C018449	1.85260979377935	1.24137798043255e-20	1.51159489550891e-19	2.7366	2.63871	4.31325	13.9659	17.6566	11.805
MELO13C_1G000970	MELO3C018454	1.27489099227001	0.00232780857341118	0.00630806626348093	0.982595	0.541753	0.715793	2.71952	2.30875	2.05707
MELO13C_1G001030	MELO3C018460	-1.23076	2.69934309355925e-36	6.19882703699904e-35	59.7414	58.8461	53.6567	26.5826	31.4096	27.8865
MELO13C_1G001060	MELO3C018463	-1.67654	4.53716588600432e-38	1.10627096959226e-36	263.283	273.239	198.48	68.2997	77.8098	88.0012
MELO13C_1G001070	MELO3C018465	-2.69529	2.09663013601723e-35	4.64334592151389e-34	5.4068	4.51973	4.90268	0.896992	0.903194	0.800053
MELO13C_1G001080	MELO3C018465	-2.62319	9.0281636479049e-15	8.15075636286225e-14	1.7145	1.72277	0.983821	0.239406	0.181679	0.521637
MELO13C_1G001120	MELO3C018469	-2.12508	3.02534112831494e-11	2.17092811479573e-10	1.39169	1.27559	1.78633	0.511082	0.306804	0.55568
MELO13C_1G001210	MELO3C018475	-1.05326	5.90456890306478e-24	8.54269200704157e-23	259.258	215.5	229.728	104.192	133.839	117.146
MELO13C_1G001220	MELO3C018476	-1.10638	0.00217540321352769	0.00592557091332408	1.18686	1.92356	1.16719	0.784128	1.02943	0.459091
MELO13C_1G001300	MELO3C018484	-1.28639	7.23990452226200e-09	4.25888939375469e-08	14.0069	9.66473	10.1498	6.07169	3.36231	6.49575
MELO13C_1G001310	MELO3C018485	-3.22889	1.87403666482126e-24	2.78073591035243e-23	76.294	113.698	164.319	14.1585	13.2635	16.6358
MELO13C_1G001350	MELO3C018490	1.70724226017868	2.86529000876928e-56	1.17413979800466e-54	9.67136	11.0246	13.2867	40.5284	48.2808	44.6246
MELO13C_1G001370	MELO3C018492	1.10295555610965	1.51655251033487e-18	1.68023869601592e-17	31.048	36.382	36.2521	88.1513	80.0769	107.731
MELO13C_1G001430	MELO3C018497	-1.98179	1.559115740553e-27	2.62365952078305e-26	17.8541	18.5643	16.0109	7.59867	3.27898	6.09918
MELO13C_1G001500	MELO3C026641	1.29102844911464	2.73825148349208e-06	1.19992108764338e-05	0.419015	0.318997	0.310211	1.15492	1.01443	1.71665
MELO13C_1G001570	MELO3C018507	-1.50813	6.0261091204058e-39	1.51612769904327e-37	166.383	146.119	145.802	50.9835	66.7178	68.2883
MELO13C_1G001580	MELO3C018508	-1.05946	2.04296851461116e-15	1.90646107295305e-14	85.8181	81.519	70.1046	34.826	49.9689	39.3035
MELO13C_1G001590	MELO3C018509	2.02530482732479	8.47295086534115e-08	4.45111773964826e-07	2.06769	2.81883	0.982376	9.13111	7.44854	10.407
MELO13C_1G001640	MELO3C000019	-2.32631	1.2879894570637e-69	7.38615183059157e-68	45.2084	42.4049	47.4319	8.24764	11.0079	12.261
MELO13C_1G001760	MELO3C028581	-1.15964	0.00245341015602034	0.00661698771716994	7.02851	7.54828	5.08574	4.23708	3.19795	2.86031
MELO13C_1G001840	MELO3C018532	-1.59485	3.35361991202554e-16	3.27232969552682e-15	5.99417	7.34361	5.87194	3.55466	1.91012	2.18093
MELO13C_1G001890	MELO3C018539	-4.52193	4.80127381587927e-22	6.31050905505771e-21	16.3163	47.8871	45.488	1.61382	2.59111	1.99368
MELO13C_1G002010	MELO3C018550	1.15288572138254	3.83348368067647e-17	3.9331044459914e-16	36.3921	32.6512	47.597	101.048	119.997	85.5903
MELO13C_1G002030	MELO3C018552	-2.08535	4.15437909965151e-70	2.43684008330987e-68	44.6736	37.2341	44.5742	10.8285	10.8384	13.7878
MELO13C_1G002040	MELO3C018553	-1.35616	0.000210940065956491	0.000698709189107256	18.3275	18.5234	16.731	5.84853	6.09299	13.1061
MELO13C_1G002150	MELO3C018565	-1.68159	1.26624889440212e-58	5.50764614450755e-57	204.586	172.225	184.905	59.3093	69.9187	76.4334
MELO13C_1G002240	MELO3C018574	-1.08926	5.70619351707937e-28	9.68967352403966e-27	28.0496	25.1516	30.8918	18.3673	18.628	17.7261
MELO13C_1G002270	MELO3C018578	-1.15158	7.24939443734036e-24	1.04368911499718e-22	22.7876	18.7585	18.5029	8.38699	11.0009	10.0668
MELO13C_1G002280	MELO3C018579	-1.69367	1.96435775572655e-58	8.45456283544361e-57	419.804	438.96	349.73	130.349	134.667	144.673
MELO13C_1G002290	MELO3C018580	-2.39824	1.80821517509073e-16	1.79249915715175e-15	1758.54	1779.42	1141.19	385.457	252.403	388.34
MELO13C_1G002300	MELO3C018581	-2.24569	3.18121067933554e-16	3.11001215460755e-15	13.7771	13.7589	10.5831	3.31409	2.39161	3.91135
MELO13C_1G002310	MELO3C018582	-1.16298	1.99834426001285e-17	2.08677556755157e-16	13.1838	9.48058	10.2057	5.61999	6.99864	4.75391
MELO13C_1G002380	MELO3C018588	-1.20307	5.10934428509539e-23	7.04464997803951e-22	17.938	16.4947	16.2662	6.8601	9.18563	9.56575
MELO13C_1G002480	MELO3C018597	1.0197192676588	0.000107008414957266	0.000372479274173054	6.84156	11.9024	7.76775	31.2034	19.1445	18.7602
MELO13C_1G002500	MELO3C018599	1.42990948949081	0.0115965523238423	0.0267743161503016	0.966889	0.190052	0.595367	3.19189	0.752104	1.20086
MELO13C_1G002570	MELO3C018606	-1.30424	5.27899014818359e-24	7.65379009478878e-23	248.973	257.977	186.289	112.158	99.7456	115.947
MELO13C_1G002730	MELO3C018623	-1.80292	3.1419631868918e-72	1.95468194626935e-70	94.7193	89.1284	81.4153	24.9411	30.4451	28.9767
MELO13C_1G002840	MELO3C018636	-1.2165	2.0050003616208e-05	7.83304613207897e-05	4.57872	5.64145	2.61285	2.31356	2.19652	1.76503
MELO13C_1G002960	MELO3C018648	-1.04654	2.13574961492111e-12	1.65772928522989e-11	106.442	120.132	105.087	54.3037	49.7543	79.9683
MELO13C_1G003030	MELO3C018656	-2.64151	2.28714661071029e-08	1.27111856843211e-07	20.4312	18.8097	14.2351	1.5327	3.24121	4.85816
MELO13C_1G003050	MELO3C018658	-6.94212	1.41888883480466e-305	3.64122347231746e-302	76.9585	71.8705	76.4399	0.761242	1.16887	0.588756
MELO13C_1G003100	MELO3C019027	-2.02342	1.63770629856545e-24	2.43638480503976e-23	5.35529	4.27281	6.05158	1.49963	1.46855	1.90847
MELO13C_1G003110	MELO3C018664	1.95268116113908	1.83528273324377e-61	8.6616906927574e-60	7.25843	8.77153	6.74539	35.15	32.424	35.2294
MELO13C_1G003270	MELO3C018681	-2.69766	1.0690428939678e-132	2.1308204478795e-130	1458.61	1564.74	1160.35	256.454	230.397	260.732
MELO13C_1G003290	MELO3C023264	-1.32386	2.2415874731999e-48	7.30472870234825e-47	212.776	199.271	186.692	95.8619	86.6557	99.0205
MELO13C_1G003360	MELO3C018691	1.74132641024504	9.56108150903821e-29	1.67358900138594e-27	3.3504	4.41647	3.21836	13.4819	15.2947	14.473
MELO13C_1G003430	MELO3C018700	1.05511888624571	2.0657738940401e-12	1.60462875689153e-11	8.15802	10.2972	8.25659	24.6592	19.2654	22.7869
MELO13C_1G003440	MELO3C018701	1.53510209366105	0.000945863548034688	0.00278282869606651	0.328634	0.546232	0.422516	1.80427	1.53399	1.06351
MELO13C_1G003500	MELO3C018708	-2.33579	6.54205826571542e-114	9.66247886295953e-112	231.807	199.578	211.81	45.3002	47.977	55.3765
MELO13C_1G003540	MELO3C018712	1.38556	2.29878502925222e-11	1.66234789188264e-10	3.51262	3.25108	2.59945	8.70866	11.2365	11.7173
MELO13C_1G003760	MELO3C018732	1.05724136990002	0.00076490813848118	0.00229215648562526	0.739496	2.48518	2.27041	5.00891	4.05429	4.07669
MELO13C_1G003780	MELO3C018734	-1.1211	9.55524722190393e-24	1.3679862305836e-22	36.6627	32.0434	40.0512	17.619	21.3477	19.2187
MELO13C_1G003810	MELO3C018737	-1.7119	8.45611129104445e-12	6.2808959770312e-11	9.05469	12.0959	7.98188	2.84607	2.58158	4.07482
MELO13C_1G003830	MELO3C018739	-4.12336	2.18727719103883e-45	6.61337271458426e-44	11.0388	13.9118	15.7182	1.23443	0.391137	1.0143
MELO13C_1G003840	MELO3C018740	-1.05947	6.12293695879719e-08	3.26418841246705e-07	6.1533	4.31911	5.81716	3.18453	3.85624	3.31802
MELO13C_1G003880	MELO3C018744	-2.40914	5.37638443349843e-33	1.09501163114804e-31	7.3688	5.35618	5.39784	1.25924	1.67285	1.90983
MELO13C_1G003930	MELO3C018748	-1.78662	3.88066857317187e-49	1.2968138867492e-47	249.253	296.58	217.02	88.0496	91.7679	80.5096
MELO13C_1G004030	MELO3C018758	-1.11055	1.45048911651071e-08	8.23293933148048e-08	14.5248	15.8299	13.3177	9.26682	6.4958	7.76827
MELO13C_1G004050	MELO3C013523	1.74172188643321	6.6013623438624e-10	4.24447130972424e-09	2.2079	2.43773	1.85051	10.3855	8.29267	9.02031
MELO13C_1G004110	MELO3C018766	-1.73942	6.41297832505928e-57	2.65976656592863e-55	324.82	285.26	277.131	113.457	95.9975	98.5234
MELO13C_1G004120	MELO3C018767	-3.19207	3.99982671178113e-122	6.84303686607222e-120	262.899	299.166	230.527	38.0895	30.4185	28.7608
MELO13C_1G004130	MELO3C018768	-2.97558	3.77827434665088e-115	5.70352737770167e-113	434.181	420.405	367.813	68.3796	64.3981	47.1916
MELO13C_1G004140	MELO3C018770	-2.00294	4.79449556009401e-61	2.23199532536803e-59	424.463	471.784	339.933	108.704	120.534	114.935
MELO13C_1G004180	MELO3C018774	1.64988147101395	5.04622902499495e-05	0.00018586128791379	0.481868	0.459584	0.719092	1.83926	2.44152	1.02883
MELO13C_1G004230	MELO3C018778	-1.7829	1.49850647698244e-21	1.92157014193939e-20	8.16968	7.90778	7.61078	2.8821	2.8841	2.82357
MELO13C_1G004240	MELO3C018779	-4.14594	8.4904642790112e-32	1.66008792045809e-30	1.58787	2.72648	2.23126	0.173488	0.116037	0.25455
MELO13C_1G004270	MELO3C018782	1.84188730959025	1.07547066586215e-20	1.31581720918653e-19	0.926442	0.676833	0.855685	3.82447	3.64379	2.97504
MELO13C_1G004290	MELO3C018783	1.02533670094006	0.00448637979601554	0.0114076513762941	0.711898	0.597076	0.517871	1.43987	1.78075	1.69707
MELO13C_1G004310	MELO3C018785	2.32893273437077	3.97492133702594e-06	1.70900806385639e-05	0	0.598897	0.58083	1.71701	2.02986	3.31426
MELO13C_1G004350	MELO3C018790	-3.79941	2.17726540903745e-185	1.06426806779855e-182	252.356	207.794	211.116	18.7288	23.7123	16.547
MELO13C_1G004440	MELO3C018798	-1.60878	7.3071557965853e-11	5.09391879469936e-10	9.97882	5.50106	10.1916	4.30933	1.75261	3.23192
MELO13C_1G004540	MELO3C018808	-5.13237	6.37730283028828e-29	1.12673000951651e-27	4.89776	5.02076	4.79032	0.282475	0	0.19421
MELO13C_1G004610	MELO3C018815	-1.20198	1.28096589993149e-05	5.14239928150048e-05	2.81073	3.49103	3.05215	1.4666	1.9825	1.16275
MELO13C_1G004710	MELO3C018822	-4.85909	1.744098189171e-26	2.80834006460241e-25	1.14982	1.01743	1.69433	0	0.067039	0.127197
MELO13C_1G004830	MELO3C018833	-5.85951	1.14972990386164e-37	2.76716939346769e-36	2.96094	1.99428	3.50969	0	0.144905	0.038953
MELO13C_1G004930	MELO3C018843	-1.84775	1.74734657517729e-69	9.93712609096668e-68	655.641	522.219	615.683	165.484	206.497	200.472
MELO13C_1G005010	MELO3C018849	2.42615008039128	2.61164501917017e-112	3.77585015799743e-110	4.89812	4.60692	6.03552	36.1834	33.4799	31.6603
MELO13C_1G005120	MELO3C018859	2.38180990632696	1.06042577065495e-07	5.50177939639778e-07	0.208563	0.718055	0.291847	1.84442	2.98993	2.08948
MELO13C_1G005200	MELO3C018865	1.48300053570598	1.56862680114908e-32	3.1418447051308e-31	4.87404	4.04852	5.47769	15.1548	17.441	16.2033
MELO13C_1G005230	MELO3C018867	1.15479682035453	2.69623453080002e-06	1.18251858400607e-05	2.65258	3.60528	1.87883	8.2223	6.16652	10.2078
MELO13C_1G005310	MELO3C018876	-2.34652	3.76208528757721e-64	1.87921194535183e-62	82.9645	86.753	68.7162	14.2413	17.6906	20.2553
MELO13C_1G005320	MELO3C018877	-6.44278	6.46181047722409e-11	4.52304702002763e-10	2.21772	4.39006	0.945009	0	0	0.15741
MELO13C_1G005420	MELO3C029619	-4.50093	7.42745727137097e-07	3.48538737785705e-06	6.05549	6.50699	9.11997	0.528422	0	0.752148
MELO13C_1G005460	NA	-1.20343	2.77542423291695e-20	3.31405582272747e-19	1079.78	1035.08	951.11	538.293	384.153	628.91
MELO13C_1G005490	MELO3C018886	-3.51186	0.000130262793380543	0.000447505881543266	2.51592	2.38437	0.693922	0.217486	0	0.115142
MELO13C_1G005510	NA	2.48811204506906	0.0045620691301227	0.0115800295797996	49.0347	5.69791	22.3204	291.023	100.08	114.609
MELO13C_1G005720	MELO3C024214	-1.68642	9.49046496291272e-51	3.35351541632699e-49	70.5005	61.2433	63.8742	22.3037	21.0845	26.8977
MELO13C_1G005800	MELO3C026641	1.45471517643068	1.25318084438455e-05	5.03380996580216e-05	0.273253	0.26663	0.356606	0.929129	0.976862	1.62666
MELO13C_1G005810	MELO3C024206	-1.45014	8.51137145499385e-49	2.82748310632725e-47	3197.32	3541.5	3387.12	1491.25	1644.22	1260.12
MELO13C_1G005870	MELO3C024201	-1.25009	5.35977568011685e-18	5.78224880256431e-17	99.2944	113.571	88.6295	55.4032	40.6059	54.8779
MELO13C_1G005890	MELO3C024199	-1.95344	6.88220687106518e-22	8.95952486131694e-21	7.60416	7.4797	11.6251	3.10644	4.08268	2.09625
MELO13C_1G005900	MELO3C024198	-2.11088	1.37439963455121e-18	1.52686279747491e-17	7.99183	7.69245	14.0025	3.32412	3.8917	2.45037
MELO13C_1G005910	MELO3C028684	-3.34927	8.95961897947722e-80	6.6887628235879e-78	30.2033	33.5697	20.2347	3.49187	2.8527	3.76363
MELO13C_1G005970	MELO3C024193	1.93665833433708	5.82262698302876e-13	4.69884166515646e-12	2.05511	0.987722	1.06395	5.84911	5.74205	5.62118
MELO13C_1G005990	MELO3C024191	-1.53908	4.77461261655403e-52	1.7410798759832e-50	157.259	160.168	135.559	50.9472	55.2926	60.1202
MELO13C_1G006380	MELO3C024168	-1.29255	4.70807875232773e-05	0.000174187883916541	2.12827	0.968084	2.60281	0.831495	0.941653	0.79221
MELO13C_1G006740	MELO3C024153	1.47247849163961	0.0189145294708354	0.0413057430099192	0.806449	0.482756	0.51017	1.53276	1.87244	3.22973
MELO13C_1G007710	MELO3C008350	2.44334591747033	2.36010324876134e-07	1.17976429746945e-06	0.079749	0.179259	0.157489	1.99666	1.4123	2.07029
MELO13C_1G007900	MELO3C030003	-4.66985	6.42658571362021e-39	1.61490581028914e-37	3.03403	4.54827	2.80303	0.163315	0.233854	0.171268
MELO13C_1G007990	MELO3C023695	-1.15698	7.88641845180195e-16	7.54113511017672e-15	12.8728	10.4929	13.7216	6.57156	5.83749	5.65848
MELO13C_1G008000	MELO3C023694	-2.81526	1.80047390914688e-37	4.2881356560076e-36	50.4692	39.65	35.5125	5.49218	4.5868	10.1863
MELO13C_1G008130	MELO3C027151	-2.26294	1.16001474804815e-117	1.81794677690293e-115	1064.43	1014.52	1013.65	269.994	217.009	279.039
MELO13C_1G008350	MELO3C023669	1.24916487836656	2.95253355177334e-06	1.28941743922371e-05	0.502786	0.291074	0.472442	1.32818	1.0526	1.09408
MELO13C_1G008410	MELO3C023665	-2.22193	2.41637401884131e-143	6.04977543985513e-141	40.4077	36.9544	39.6638	9.39777	10.4203	10.7074
MELO13C_1G008870	MELO3C024063	-1.94727	1.26288403208131e-37	3.03239873434261e-36	55.7391	45.2048	63.1366	19.9971	12.9972	14.8389
MELO13C_1G009320	MELO3C024086	-1.53366	3.63249280746856e-26	5.77206480939084e-25	45.0566	52.3877	74.0115	22.3349	25.2855	19.7703
MELO13C_1G009330	MELO3C024087	1.22704691364968	1.8488324809335e-08	1.03678041064094e-07	2.36313	2.6173	2.27075	5.96643	6.86704	6.87674
MELO13C_1G009550	MELO3C024106	1.14317388931253	7.97129401555719e-16	7.61874609587472e-15	4.62226	3.46987	5.46882	12.105	12.0075	11.4936
MELO13C_1G009610	MELO3C024110	1.1937487511569	0.00186352708289611	0.00515678811320356	1.00532	1.51994	0.497598	3.1521	4.48459	2.68209
MELO13C_1G009680	MELO3C024902	-3.21992	1.4558048643242e-250	1.86797961653598e-247	73.2678	60.1372	68.0771	8.12157	8.16251	9.01632
MELO13C_1G009900	MELO3C024925	1.22107	1.49040078638293e-09	9.30310980372198e-09	3.03344	4.43991	3.54658	11.1111	12.574	9.65947
MELO13C_1G010150	MELO3C024950	1.19339180796044	2.39583414376621e-14	2.1055854011781e-13	2.64872	2.40223	2.25621	7.1884	6.72081	5.61359
MELO13C_1G010540	MELO3C013100	-1.37041	8.20173382946575e-07	3.8285947139366e-06	7.52141	5.97594	5.32718	3.33046	1.96081	2.46877
MELO13C_1G010580	MELO3C013102	-2.12562	9.31665113258697e-09	5.41997301649222e-08	0.995745	2.28737	1.57505	0.333378	0.373154	0.460656
MELO13C_1G010940	MELO3C013136	1.09343545018692	3.17855214049569e-51	1.12704102667317e-49	120.822	115.913	126.287	296.798	320.057	313.478
MELO13C_1G011130	MELO3C013163	-1.29224	1.63405251449414e-38	4.05158189886048e-37	834.814	794.305	714.557	322.41	393.087	407.704
MELO13C_1G011190	MELO3C013168	1.25937414939322	1.77434187357669e-23	2.50703638434476e-22	5.18215	3.97246	5.28688	12.217	14.8572	14.0063
MELO13C_1G011840	NA	-1.58825	7.29405246575767e-19	8.25961925659156e-18	24.6346	20.8471	26.4078	10.2777	8.14831	6.18592
MELO13C_1G011850	MELO3C013228	-1.55509	2.45325273369998e-62	1.18506537936143e-60	69.6855	58.6393	69.7996	27.7748	27.7659	24.514
MELO13C_1G011870	MELO3C013232	1.02834460536978	3.76499329978655e-06	1.62555862133792e-05	0.971415	1.36312	2.0412	3.64827	3.31895	3.39969
MELO13C_1G012100	MELO3C013252	2.97773769282396	3.52984178341532e-55	1.40987649442639e-53	0.902237	1.49575	1.00894	13.118	12.0394	11.3083
MELO13C_1G012120	MELO3C013254	-1.49841	2.33765753801784e-75	1.59973697518354e-73	190.949	178.855	178.092	75.3098	77.2194	72.0045
MELO13C_1G012130	MELO3C013255	-1.01298	1.19642070962684e-31	2.32379538019291e-30	46.9337	48.6344	53.3968	28.0781	29.0158	28.3567
MELO13C_1G012160	MELO3C008859	1.0331885394188	4.54486641800553e-07	2.18669106073714e-06	3.32655	2.90917	5.19146	8.8286	8.68656	9.07548
MELO13C_1G012230	MELO3C013264	-1.2173	9.38516715920969e-22	1.21486432395066e-20	35.3447	27.6636	37.7133	15.7351	16.3419	17.8052
MELO13C_1G012250	MELO3C013266	1.26043345137522	6.68260525720933e-33	1.35299690266773e-31	6.29826	5.77878	6.79501	17.4831	18.4471	20.8177
MELO13C_1G012420	MELO3C013287	-1.18089	5.44668789521059e-25	8.28080842902034e-24	91.317	106.565	83.0494	42.7511	51.9605	50.0932
MELO13C_1G012610	MELO3C013305	-3.54115	8.65261954705147e-14	7.34649624900607e-13	1.90993	1.46961	1.59691	0.224721	0.110742	0.049385
MELO13C_1G012620	MELO3C013306	-1.36353	3.49498243337957e-68	1.92364582727299e-66	91.7213	95.131	97.3645	43.4171	46.0421	41.7483
MELO13C_1G012630	MELO3C013307	-1.12085	2.19653385846952e-19	2.54629249657703e-18	15.4422	14.0621	16.9981	9.58412	7.79052	8.73135
MELO13C_1G012640	NA	-1.67854	1.1897971283565e-05	4.79609955726663e-05	4.47716	3.0038	5.17858	1.77036	1.73265	3.30399
MELO13C_1G012670	MELO3C013310	-1.45291	6.63747446387823e-26	1.0449950210385e-24	15.5889	14.4257	12.197	5.85788	5.11486	5.6864
MELO13C_1G012750	MELO3C013315	2.23815815101926	3.11720656284479e-05	0.000118248800323732	0.244076	0.105339	0.36578	1.24857	1.23259	1.01296
MELO13C_1G012830	MELO3C013322	-1.75583	4.01668400343705e-59	1.7695820298404e-57	43.7211	51.8723	51.9757	18.2596	18.5698	15.7178
MELO13C_1G012950	MELO3C013331	1.00062511386184	4.40089019844605e-08	2.38014425116168e-07	3.76545	5.17627	4.5708	10.3021	10.9949	10.9281
MELO13C_1G013070	MELO3C013342	-1.50165	6.80486602174764e-25	1.02874741845714e-23	17.8168	17.0821	15.1747	6.79416	7.67693	6.48915
MELO13C_1G013130	MELO3C013347	1.55433516133373	2.9935937907768e-25	4.59330945625169e-24	13.0753	19.5269	14.3575	55.2881	50.4434	51.6179
MELO13C_1G013190	MELO3C013352	-4.52547	1.64186585807157e-276	2.40767900472923e-273	48.5235	49.6041	42.172	1.70656	2.44437	2.71765
MELO13C_1G013260	MELO3C011022	-2.67146	6.20569864755831e-51	2.1966033316271e-49	11.4406	12.1576	11.1699	1.71956	3.09654	1.7345
MELO13C_1G013280	NA	-1.33283	0.000400832064415838	0.00126623523016929	5.69792	2.09109	4.27771	1.30452	1.05566	0.907273
MELO13C_1G013290	MELO3C013364	-1.35792	2.1871872554673e-14	1.93047955093481e-13	12.248	10.5954	9.71734	6.2133	3.92277	5.42858
MELO13C_1G013340	MELO3C013366	7.39720851314155	2.67738672334176e-147	7.52969170276799e-145	0.163393	0.057797	0.202199	24.964	18.7167	30.0407
MELO13C_1G013360	MELO3C013368	1.42186577954216	4.51459686036723e-35	9.89164071967335e-34	12.6482	10.3372	10.6937	35.4331	35.2819	31.8925
MELO13C_1G013440	MELO3C013374	-1.08959	5.78197645121589e-13	4.66787166903115e-12	46.5191	30.5272	40.1762	18.6874	21.5632	23.1086
MELO13C_1G013460	NA	-1.04333	2.64739625307897e-11	1.90772358988106e-10	45.1589	52.2387	46.0765	31.7151	27.3886	34.6011
MELO13C_1G013550	MELO3C013384	-2.70296	1.6414796571854e-35	3.6510918052022e-34	4.80707	9.45264	8.00907	1.42446	1.80246	1.17242
MELO13C_1G013830	MELO3C013401	1.01827833781314	0.00122912186313841	0.00353168255426615	2.11163	1.74334	2.49714	4.7845	5.19095	5.16641
MELO13C_1G014060	MELO3C013420	-1.20276	1.98109645270222e-19	2.30044740803035e-18	12.267	11.751	15.7751	6.13412	8.41264	6.60979
MELO13C_1G014230	MELO3C013435	-1.50651	3.14395565645346e-60	1.42484347962449e-58	201.437	218.849	193.996	85.0579	92.7216	84.5237
MELO13C_1G014240	MELO3C013436	1.37576262316241	8.04301506043331e-06	3.31306378793531e-05	0.864611	0.428842	0.826276	2.47373	1.73126	2.52958
MELO13C_1G014270	MELO3C013439	-2.0143	7.82482980721285e-13	6.25559797282242e-12	3.16228	3.01149	4.13222	1.12279	0.59687	1.28527
MELO13C_1G014370	MELO3C018537	1.19794387203642	8.72681627525504e-27	1.42304637117542e-25	48.6636	36.3933	46.9032	117.818	126.521	116.46
MELO13C_1G014490	MELO3C012498	1.25319041220747	0.00331017309061459	0.0086991620008087	1.35303	0.819162	1.44096	3.81102	2.781	3.88244
MELO13C_1G014550	MELO3C012505	4.68604604800185	0.000958840850576428	0.00281777879506643	0	0	0	0.910605	0.444086	1.71324
MELO13C_1G014600	MELO3C012508	2.99567663696484	4.59275147454439e-09	2.75941433340346e-08	0.276543	0.19084	0.325648	3.843	6.50272	4.72668
MELO13C_1G015550	MELO3C029083	-1.12932	1.71334215461351e-08	9.64489016567463e-08	23.0764	27.0149	16.9781	10.3554	14.263	11.2881
MELO13C_1G015610	MELO3C012595	2.94318688320312	8.49440523133854e-14	7.22112378465343e-13	0.377458	0	0.139289	2.31269	2.40764	1.89231
MELO13C_1G015960	MELO3C012626	-4.5551	2.23842701266655e-34	4.7671064906685e-33	46.7343	44.8805	48.4842	2.88966	1.21985	2.32579
MELO13C_1G016000	MELO3C012630	-1.78448	1.13264775181608e-50	3.97491595637334e-49	2241.26	1814.93	1747.87	501.024	704.718	626.335
MELO13C_1G016170	MELO3C012645	1.37175639950225	4.51540414529606e-08	2.44014864708945e-07	1.01424	0.499767	1.14773	3.18582	2.38312	3.08758
MELO13C_1G016310	MELO3C012660	1.6617730839249	4.38262470941784e-44	1.27083736277328e-42	19.4107	16.0211	14.8031	60.5635	66.6479	61.6438
MELO13C_1G016810	MELO3C012701	-2.3254	3.91343505472464e-56	1.59410360463287e-54	2291.82	2342.74	1468.56	486.75	445.81	529.663
MELO13C_1G016830	MELO3C012702	-2.18165	4.66074659720103e-60	2.10760193040831e-58	1188.14	1220	825.987	282.339	269.964	291.448
MELO13C_1G017060	MELO3C008671	1.63380854003593	2.44807969242516e-14	2.1496610815008e-13	5.30207	6.72912	4.46303	20.9522	19.278	23.5973
MELO13C_1G017070	MELO3C012724	-1.14917	0.00303944521676472	0.00805624025484493	2.52798	6.50215	3.10881	1.7468	1.6068	2.09304
MELO13C_1G017380	MELO3C012752	-1.26663	8.94190997826141e-45	2.64520766359808e-43	64.4261	54.3425	59.2021	26.5636	30.5563	29.418
MELO13C_1G017400	MELO3C012753	1.11274104964616	5.99051964518097e-05	0.000217288636599939	1.48351	3.82459	4.21093	10.4255	8.03917	6.72054
MELO13C_1G017800	MELO3C020997	-1.09466	1.36532415512882e-10	9.35584275860971e-10	8.43257	6.36563	9.48598	4.72652	4.05462	4.99401
MELO13C_1G017810	MELO3C020998	1.71465139992533	4.74127307102653e-19	5.42274853193173e-18	0.854567	0.657418	0.797564	2.44207	3.74781	3.57439
MELO13C_1G018250	MELO3C021034	-1.33591	2.63323105327453e-23	3.69011832926458e-22	167.496	230.869	192.472	78.4962	72.4487	94.6796
MELO13C_1G018570	MELO3C021057	-1.0873	5.6431603901249e-21	7.05137448626076e-20	108.202	82.2779	90.2745	47.906	49.5489	56.7725
MELO13C_1G018970	MELO3C021091	-1.40778	9.33423744974483e-21	1.14522489209939e-19	15.9709	19.5078	18.8624	9.16526	7.15594	7.7009
MELO13C_1G019090	MELO3C021108	-1.60489	1.32221436796891e-68	7.39647437994597e-67	487.577	579.928	512.02	200.868	199.79	203.458
MELO13C_1G019110	MELO3C021110	-1.12157	1.14731192001225e-09	7.21639513414565e-09	11.0738	11.627	10.2654	5.88871	5.60855	6.01003
MELO13C_1G019120	MELO3C021110	-1.57458	3.15592161201409e-10	2.09815643441221e-09	15.06	14.695	15.1837	7.64302	6.56856	6.21607
MELO13C_1G019390	MELO3C021137	-1.02886	0.00360285027354801	0.00937947199035514	6.07707	5.61109	2.82135	3.27817	2.53327	3.3186
MELO13C_1G019560	MELO3C015686	-1.74622	1.12465828824344e-34	2.42533977496196e-33	8.483	7.51858	9.69035	3.17166	3.16323	2.47737
MELO13C_1G019630	MELO3C015691	-2.54604	1.14477658127073e-16	1.14533446459494e-15	1.55184	1.95422	1.69915	0.42418	0.185531	0.447172
MELO13C_1G019710	MELO3C015697	-1.32478	0.000471207651182136	0.00146974978407312	1.77114	0.925236	3.09814	0.886555	1.64004	0.632361
MELO13C_1G019850	MELO3C015711	-1.31658	1.14637167352103e-09	7.21269091553381e-09	5.75375	8.38127	10.8688	4.22042	3.50606	3.88775
MELO13C_1G019940	MELO3C015718	-1.03919	3.05423546922372e-26	4.87585180273428e-25	123.088	129.902	116.714	67.8838	65.4419	72.7445
MELO13C_1G020100	MELO3C015729	1.37088830310956	1.58581233343596e-05	6.28265673590123e-05	2.41677	3.12228	2.26994	9.0717	5.19398	9.17595
MELO13C_1G020240	MELO3C015739	-1.03082	7.1599233749884e-08	3.79043906365425e-07	26.5597	23.2477	13.6571	10.5588	12.3931	11.7842
MELO13C_1G020250	MELO3C015740	1.61412223423231	2.69589718268073e-10	1.8057673461806e-09	0.579169	0.644459	0.973886	3.24178	1.85938	2.98699
MELO13C_1G020700	MELO3C015772	-1.13132	1.76692866682732e-34	3.78259077476173e-33	2437.68	2709.8	2497.52	1442.69	1378.77	1205.26
MELO13C_1G020780	MELO3C015780	-2.73375	8.25510274753054e-88	7.36857649594792e-86	20.055	15.7663	20.1858	3.13954	2.87141	3.92219
MELO13C_1G020900	MELO3C015792	2.17823622010231	1.46489157047659e-09	9.14944446056722e-09	0.175377	0.735595	0.353295	2.40044	2.68982	2.38096
MELO13C_1G021020	MELO3C015799	1.16880073133797	0.000115800670223062	0.000400705841847204	0.783685	0.820972	1.72138	2.63767	3.04897	2.50176
MELO13C_1G021030	MELO3C015800	-3.50316	5.0305495877852e-09	3.01099659000671e-08	1.25611	0.683644	1.60091	0	0.06861	0.092853
MELO13C_1G021050	MELO3C015804	-1.35153	9.06615817257023e-32	1.7673308658322e-30	28.3948	31.9391	34.7061	14.0831	14.9343	12.2559
MELO13C_1G021070	MELO3C015806	1.2537051515515	1.19844580343911e-05	4.82906621091363e-05	0.8505	0.378671	1.1219	2.08545	1.92137	2.40703
MELO13C_1G021190	MELO3C027406	1.36819571398211	4.43979811774903e-52	1.62186931240903e-50	36.4621	37.8981	37.1477	109.232	100.504	116.526
MELO13C_1G021370	MELO3C015831	-1.3027	7.75250884831707e-06	3.20368370885567e-05	2.43514	2.17371	2.32818	1.20672	0.820072	1.33926
MELO13C_1G021540	MELO3C015849	-1.62957	6.74803634005561e-05	0.000242877254665746	5.00253	3.70927	2.59212	1.43977	2.1359	1.10973
MELO13C_1G021590	MELO3C015852	3.16087451624426	2.27212046536794e-17	2.3630513249242e-16	0.031556	0.514507	0.531448	3.60377	3.67015	2.78739
MELO13C_1G021950	MELO3C015878	-1.15742	5.10005193690846e-08	2.74381725012397e-07	2.80619	4.12807	4.05465	1.96322	1.81986	1.79665
MELO13C_1G021970	MELO3C015880	-1.90742	4.73875831954857e-62	2.2572322111446e-60	35.5855	35.4102	37.9099	12.7526	10.4333	10.6604
MELO13C_1G021980	MELO3C015881	-3.75818	6.69989240836706e-60	3.01642085841614e-58	7.05367	5.06563	5.96977	0.335172	0.759459	0.711872
MELO13C_1G022050	MELO3C015888	-4.8834	5.33256929266048e-21	6.6713983899037e-20	38.6991	48.8369	24.8585	1.79097	0.477675	1.35549
MELO13C_1G022150	MELO3C015899	-2.35696	0.000396656377989596	0.00125475430510422	1.816	0.580972	0.643204	0.066292	0	0.141206
MELO13C_1G022260	MELO3C016060	-1.32785	1.01349100192188e-35	2.26902620168552e-34	371.855	337.511	296.553	146.801	174.547	146.286
MELO13C_1G022300	MELO3C016056	-1.84875	6.263832414767e-21	7.79372602879797e-20	26.3998	40.8648	24.3521	11.2705	7.82837	9.12595
MELO13C_1G022330	MELO3C016053	1.59187817691876	0.00266966560281465	0.00715138763384455	1.50918	0.159072	0.222963	2.42245	2.45176	3.13516
MELO13C_1G022340	MELO3C016052	-1.32797	1.15411476024534e-15	1.09188829621368e-14	107.93	114.613	74.3699	49.1103	40.0053	45.5519
MELO13C_1G022600	MELO3C029238	1.13865868392278	0.000144946580558755	0.000494147010772376	0.436998	0.237135	0.55207	0.845357	1.95684	1.39742
MELO13C_1G022700	MELO3C016016	-1.47851	6.94423786535358e-08	3.68100189454451e-07	1.85735	2.54081	2.10617	0.962652	1.15481	0.863576
MELO13C_1G022780	MELO3C016008	-2.85196	4.77966925970216e-123	8.29691327192323e-121	77.3457	68.9496	64.7895	14.6585	11.3332	9.82836
MELO13C_1G022790	MELO3C016007	-1.83825	7.67507846264937e-78	5.52874950309444e-76	723.657	721.658	704.638	214.84	213.579	255.76
MELO13C_1G022800	MELO3C016006	-1.6057	5.3739502121659e-09	3.20160179500191e-08	9.11456	9.79325	7.06327	2.56632	2.24521	3.94804
MELO13C_1G022810	MELO3C016005	-1.80785	3.23190176325142e-31	6.18945365667459e-30	76.1872	74.3206	90.8802	32.6394	20.1212	28.6519
MELO13C_1G022920	MELO3C015995	-1.28307	7.11589991776837e-19	8.06678218176613e-18	8117.39	8935.29	5317.03	3749.21	3409.62	3437.74
MELO13C_1G023170	MELO3C030180	-1.00697	0.0175259337243361	0.0385852460440342	1.78178	1.76022	1.12566	1.34762	0.773602	0.61559
MELO13C_1G023270	MELO3C015965	-1.39884	1.68138665492373e-05	6.63696751116788e-05	4.20559	4.10331	3.26335	1.89711	1.75199	2.32017
MELO13C_1G023330	MELO3C015959	-2.14698	1.18556422534406e-20	1.44792585046482e-19	21.4232	33.114	25.2392	5.29033	6.77891	4.752
MELO13C_1G023360	MELO3C015955	-1.33894	1.16718976912129e-25	1.82223619468137e-24	256.494	284.666	199.156	100.465	114.077	114.168
MELO13C_1G023370	MELO3C015955	-1.48272	5.97583254211642e-38	1.45016361808097e-36	228.775	217.656	185.178	76.8202	92.4017	98.3172
MELO13C_1G023500	MELO3C015941	-2.35413	4.37209041039664e-31	8.33417048518505e-30	21.6745	26.488	16.7476	4.09698	5.28721	6.31879
MELO13C_1G023530	MELO3C015938	-1.59737	5.14312616538567e-40	1.33150542465785e-38	99.3701	103.623	132.692	43.093	45.3644	40.428
MELO13C_1G023610	MELO3C015930	-2.37806	2.5033182785595e-10	1.68226265986339e-09	60.9232	70.5416	47.649	9.15286	13.0308	20.2182
MELO13C_1G023640	MELO3C015926	1.17892181953059	2.49411373243541e-05	9.6012916158657e-05	0.547364	0.689263	1.08778	2.26356	2.24307	3.04413
MELO13C_1G023680	MELO3C015922	-1.26107	6.01029789856602e-17	6.09641382695457e-16	268.671	309.911	205.316	134.828	101.244	153.655
MELO13C_1G023690	MELO3C015921	-1.67208	3.33504806947067e-07	1.63370405311937e-06	2.30296	0.830982	1.33256	0.318208	0.603553	0.669604
MELO13C_1G023700	MELO3C015920	-2.68101	1.24550471712484e-17	1.31331339715321e-16	4.15258	3.72133	3.25236	0.865001	0.151291	0.469618
MELO13C_1G023780	MELO3C015912	1.6650376430178	6.90003546940531e-40	1.77515950108886e-38	3.68171	3.47967	3.96076	11.1565	15.1943	12.3443
MELO13C_1G023800	MELO3C015910	-5.02778	1.18297627020396e-179	5.51965973347438e-177	83.775	71.2412	81.8566	2.29408	1.41612	4.01805
MELO13C_1G023820	MELO3C015908	-2.67221	1.24925131651722e-70	7.52115235428108e-69	20.1501	14.7407	18.7114	3.30732	2.61176	3.92211
MELO13C_1G023990	MELO3C028949	-3.17745	1.06814296367219e-34	2.30831316254631e-33	16.9235	11.2188	12.7183	1.74179	1.02135	1.9528
MELO13C_1G024120	MELO3C023623	2.73143169454623	2.77258889071694e-216	1.96280172160065e-213	44.7964	39.0546	39.4708	335.493	336.261	335.812
MELO13C_1G024130	MELO3C023622	2.71891159140353	1.1456388764633e-145	2.97721090301159e-143	15.7395	18.6033	17.186	122.528	122.903	123.191
MELO13C_1G024140	MELO3C023621	2.83470879904917	3.90442459738835e-27	6.44873990220296e-26	1.19017	1.31486	0.892503	11.3503	7.55334	11.549
MELO13C_1G024150	MELO3C023619	3.83156952264122	9.94424390822583e-178	4.53678505413058e-175	3.82279	4.28377	4.83006	82.733	65.9934	83.921
MELO13C_1G024300	MELO3C023609	-1.59539	6.36463419490573e-46	1.96490135370548e-44	61.2177	51.946	67.1245	24.7199	24.0719	19.4213
MELO13C_1G024520	MELO3C023587	-2.39506	2.34740188269729e-173	1.00400334691199e-170	221.582	200.586	200.88	41.1985	49.6763	47.4476
MELO13C_1G024610	MELO3C023580	1.54804452694012	5.87798798016529e-16	5.65222919123155e-15	4.21655	5.27923	3.1615	13.2197	15.7788	11.7545
MELO13C_1G025020	MELO3C023551	1.57484217717249	2.43794517619622e-51	8.70452425518407e-50	16.0708	20.0046	21.5277	62.3664	72.1701	62.0264
MELO13C_1G025140	MELO3C023540	-3.0135	1.42025881379729e-75	9.75181051747773e-74	79.5126	66.7137	82.6285	11.8502	7.39227	12.545
MELO13C_1G025150	MELO3C009064	-1.37987	2.3207855582388e-12	1.79591886583651e-11	29.5888	37.3458	26.9308	19.0909	11.0998	15.7539
MELO13C_1G025220	MELO3C023532	-2.81107	8.45379851499989e-136	1.8078800365932e-133	108	87.8898	102.941	15.8362	18.1523	13.808
MELO13C_1G025330	MELO3C023520	-1.05641	4.92855352608992e-10	3.21105544980901e-09	9.37578	11.8444	9.32688	4.80943	6.33491	6.92313
MELO13C_1G025550	MELO3C023495	-1.8481	2.70569350415331e-37	6.41430573213249e-36	5.37492	4.80355	5.57839	1.48667	1.63878	1.80172
MELO13C_1G025590	MELO3C028965	-1.57779	5.2534796610407e-10	3.41094046303497e-09	5.18438	3.16706	3.30798	1.216	1.45395	2.00016
MELO13C_1G025750	MELO3C023478	-1.03417	0.00613583278587101	0.0151041543278096	1.45352	0.622798	1.4726	0.81891	0.639145	0.503181
MELO13C_1G025760	MELO3C029246	-1.10225	4.25175029745529e-20	5.0281355764261e-19	184.875	212.395	159.175	83.1009	101.843	109.716
MELO13C_1G025800	MELO3C027219	1.75907760879623	9.41884362788858e-73	5.96817468149854e-71	9.99677	8.93671	9.41283	36.234	35.9575	35.8677
MELO13C_1G026060	MELO3C023450	1.04881089690308	1.05413770741322e-11	7.77909674090348e-11	3.24035	2.02548	2.59959	5.99275	6.982	6.49213
MELO13C_1G026070	MELO3C023449	1.01829777811015	1.474620098822e-12	1.16125625733853e-11	2.17997	2.02547	2.11017	5.38372	5.26184	5.56738
MELO13C_1G026110	MELO3C023446	-1.01007	3.30832160574442e-10	2.1945021830673e-09	4.14001	4.01689	4.41828	2.92459	1.74248	2.12499
MELO13C_1G026160	MELO3C023441	-4.73222	0	0	59.1771	52.8204	64.682	2.48534	2.99402	2.23665
MELO13C_1G026230	MELO3C023436	-2.1896	6.33984373881439e-53	2.36649076287017e-51	34.5629	28.4026	30.3881	7.6596	8.09149	7.04813
MELO13C_1G026330	MELO3C023426	1.77513499085105	3.49524145091954e-83	2.836257193177e-81	33.7879	39.7278	41.2748	156.857	161.306	151.617
MELO13C_1G026340	MELO3C023425	1.30101616713358	1.8653394091626e-14	1.65709294980996e-13	12.8371	15.1742	9.05507	36.4331	37.3958	32.1335
MELO13C_1G026350	MELO3C023424	-1.60874	1.61298631879141e-61	7.63009426838426e-60	1221.01	1124.45	1137.06	390.288	484.044	409.981
MELO13C_1G026360	MELO3C023423	-3.21801	1.94286510478002e-70	1.15763066193975e-68	19.7643	18.0721	20.8315	2.23835	3.27217	2.30103
MELO13C_1G026390	MELO3C023420	-2.18481	3.98705245729492e-94	4.09270934741324e-92	353.589	264.282	328.447	79.2342	77.728	84.6904
MELO13C_1G026450	MELO3C029251	-3.72833	2.75752800465141e-51	9.81144712920165e-50	12.3707	11.2798	11.6091	0.826726	0.611091	1.25914
MELO13C_1G026460	MELO3C023415	-1.15267	1.08538646180766e-27	1.83097650459419e-26	318.027	268.258	363.589	153.573	178.98	160.713
MELO13C_1G026530	MELO3C023407	-2.93755	2.78603652557904e-14	2.43807885209453e-13	14.2852	7.68526	8.08448	2.21785	0.672423	1.52049
MELO13C_1G026670	MELO3C023394	1.64668705768945	7.37178865379077e-32	1.44411088799928e-30	4.77618	5.44544	6.55883	17.9694	20.9482	18.4121
MELO13C_1G026690	MELO3C023393	-1.19691	2.51695268553933e-05	9.67659899515402e-05	5.72458	4.10416	3.32266	2.20381	3.10344	2.41839
MELO13C_1G026710	MELO3C023390	-1.31631	1.88664946503842e-29	3.38574418856981e-28	60.4601	49.6155	51.9591	28.9268	26.4348	24.3837
MELO13C_1G026860	MELO3C023373	-1.16744	5.76909541212897e-30	1.05749579295543e-28	101.541	102.57	87.7848	49.7407	51.1958	52.9664
MELO13C_1G026990	MELO3C023360	3.85955384501322	2.51918420955067e-12	1.94724592703597e-11	1.36102	1.90842	0.762723	21.8406	28.29	23.6628
MELO13C_1G027500	MELO3C024263	-1.18181	5.10740825320063e-30	9.37880960985768e-29	206.365	232.365	234.338	125.883	112.873	99.6995
MELO13C_1G027560	MELO3C024269	-3.1416	7.21901036029555e-110	1.01511152532101e-107	23.9317	18.7418	19.0972	2.20764	3.40944	2.71529
MELO13C_1G027620	MELO3C024278	1.09516967441958	2.53958196782809e-08	1.40608462242478e-07	2.26945	2.61825	2.37634	6.63797	6.00591	5.6991
MELO13C_1G027640	MELO3C024280	1.07860963765754	2.45367726041465e-20	2.93554744500657e-19	7.49569	8.84614	8.78988	21.5035	21.3342	21.9888
MELO13C_1G027780	MELO3C024293	1.32274310237357	1.65539279543769e-08	9.33659727756477e-08	0.500156	0.387126	0.685638	1.34869	1.08872	1.27892
MELO13C_1G027890	MELO3C024304	-3.59237	4.84732140320348e-48	1.56470925169446e-46	8.03377	10.9412	5.79739	0.688726	0.322827	0.868354
MELO13C_1G027910	MELO3C024306	-1.04885	1.15111438647819e-24	1.72625115810061e-23	53.7219	54.1238	64.7413	32.6874	29.8604	34.5953
MELO13C_1G027920	MELO3C024307	-1.78334	2.25275961819281e-103	2.90875188437097e-101	270.89	237.197	248.089	83.8595	89.4636	84.3863
MELO13C_1G027960	MELO3C024311	-2.84802	1.8306424171155e-27	3.06550479799194e-26	30.0463	34.6047	21.9398	3.3586	5.35021	5.40545
MELO13C_1G028080	MELO3C024323	-1.35325	3.89687092899085e-12	2.97076718054891e-11	20.0975	29.0969	16.9052	11.782	10.1934	13.1731
MELO13C_1G028110	MELO3C024326	4.19096509406912	2.29370963676442e-165	8.40890336478098e-163	59.1421	47.6445	76.3025	1492.97	1009.74	1468.8
MELO13C_1G028200	MELO3C024336	-1.013	3.83022540640722e-18	4.17159297578463e-17	154.83	129.376	169.577	85.1068	83.9786	103.141
MELO13C_1G028330	MELO3C024348	-1.89817	2.88758588670593e-62	1.39159948953222e-60	375.188	277.221	361.91	94.5684	114.422	111.474
MELO13C_1G028340	MELO3C024349	-8.26129	1.08474019521936e-14	9.74604648046105e-14	2.73519	1.45916	2.54506	0	0	0
MELO13C_1G028490	MELO3C024362	1.06251746267263	0.00341782206227027	0.00894656214948472	0.748178	0.173066	0.301189	1.39858	0.86016	1.55763
MELO13C_1G028600	MELO3C024377	-2.47266	2.30289324189635e-48	7.49261462062314e-47	54.2598	81.3147	50.4804	12.1872	11.9435	13.661
MELO13C_1G028650	MELO3C024383	-2.73059	3.68990928132735e-115	5.61139537375188e-113	42.0727	37.8165	40.9908	7.88247	6.63858	6.92927
MELO13C_1G028690	MELO3C024388	1.30318605655491	3.61064890658215e-15	3.34657435901271e-14	4.71823	4.6531	3.56905	12.4059	13.2675	12.3182
MELO13C_1G028720	MELO3C024391	1.84761835876192	2.86457831091306e-54	1.120186528058e-52	6.67637	5.6318	7.74164	28.6337	32.2817	26.0997
MELO13C_1G028770	MELO3C024395	-1.40918	3.07933384347446e-45	9.25603569641737e-44	113.174	110.14	103.501	43.7863	51.8859	44.8846
MELO13C_1G028780	MELO3C024396	-1.17673	0.00250140101585004	0.00673580310275463	1.49124	1.42195	0.946972	0.781303	0.476111	0.767241
MELO13C_1G028880	MELO3C024405	-1.79677	1.5143199422376e-16	1.5055200200551e-15	19.2472	12.2716	16.198	4.49491	6.46467	5.31299
MELO13C_1G028900	MELO3C024407	-1.22307	5.82335146876299e-35	1.2651154037429e-33	242.2	263.281	205.617	122.08	121.958	110.113
MELO13C_1G028950	MELO3C024412	-1.57948	7.58336965393971e-31	1.43094282164873e-29	10.6572	9.26161	9.98207	3.30455	4.04776	4.18577
MELO13C_1G028990	NA	-1.88013	4.65315460233933e-09	2.79325333292475e-08	17.9689	16.7593	18.7127	6.86286	5.70843	7.68091
MELO13C_1G029000	MELO3C024423	-2.16354	1.40806072839134e-101	1.76265163133379e-99	108.466	90.5514	107.78	28.0742	27.4259	23.7493
MELO13C_1G029010	MELO3C024424	-2.77049	1.50205284566328e-49	5.0802545175399e-48	9.37193	9.60002	10.2951	1.87571	1.58845	2.07139
MELO13C_1G029020	MELO3C024425	-2.18668	2.06178959974622e-84	1.74911324309049e-82	9.5352	11.0454	9.23582	2.71011	2.81774	2.67204
MELO13C_1G029080	MELO3C024426	-1.43028	1.90976163766849e-33	3.94837929721392e-32	12.7067	11.9262	13.2889	6.31213	5.54035	5.22923
MELO13C_1G029100	MELO3C024430	1.39299081053721	9.75383193538588e-36	2.18609355495057e-34	8.85532	9.35322	7.85835	26.8865	30.6526	24.2459
MELO13C_1G029190	MELO3C024440	-1.08976	1.5902137412191e-22	2.13798874310597e-21	77.5055	77.4	76.7716	36.8624	48.4399	38.729
MELO13C_2G030260	MELO3C015265	-3.68345	3.57077419472047e-65	1.83729308816068e-63	12.0242	8.26483	11.5672	0.53478	0.901933	1.11386
MELO13C_2G030270	MELO3C015265	-4.82522	1.72888697850254e-38	4.27639152634424e-37	39.6102	29.6958	37.1174	0.668618	2.20446	1.20572
MELO13C_2G030390	MELO3C021288	2.73576323250226	3.55942349365421e-06	1.54199122862884e-05	0	0.456668	0	3.29237	2.69171	2.49163
MELO13C_2G030590	MELO3C015297	-1.54614	1.78105309445907e-13	1.48276642454358e-12	49.0477	53.5236	34.7608	13.2614	21.9719	20.1264
MELO13C_2G030620	MELO3C015300	-2.04131	2.16691341724909e-18	2.38790834439741e-17	5.0592	4.69105	4.62508	0.950373	1.43065	1.56115
MELO13C_2G030640	MELO3C015302	-2.06254	3.18169561133634e-91	3.0957445924519e-89	547.758	533.639	459.101	138.472	131.389	143.149
MELO13C_2G030680	MELO3C015306	1.8599219901328	3.11131313540283e-50	1.07715444637134e-48	61.011	82.728	57.5907	317.995	291.19	282.816
MELO13C_2G030720	MELO3C015310	-1.5628	4.66747529964421e-67	2.50191300004427e-65	395.97	365.989	439.115	146.366	177.006	161.655
MELO13C_2G030750	MELO3C015312	-3.43455	2.76162234057125e-61	1.29148306724209e-59	5.89497	3.98614	5.09841	0.594154	0.478885	0.390427
MELO13C_2G030760	MELO3C015313	1.29837624340243	1.71496904291578e-05	6.76302621034593e-05	0.40137	0.32587	0.583895	1.11719	1.46365	0.945977
MELO13C_2G030770	MELO3C015314	-1.96425	2.33065315714344e-65	1.20221882703906e-63	75.4002	92.239	73.5515	20.5714	27.5927	25.8187
MELO13C_2G030780	MELO3C015315	1.10339580254925	1.3757985717565e-15	1.29624344553286e-14	4.38507	3.96606	5.13647	12.2292	11.9188	10.8092
MELO13C_2G030820	MELO3C015319	-1.20609	4.58157538964923e-36	1.04048387997233e-34	95.129	92.3262	83.6031	44.8991	44.4225	49.5095
MELO13C_2G030860	MELO3C015324	-1.02547	1.09296857899385e-06	5.025452391208e-06	2.42956	1.97012	2.62473	1.39831	1.67975	1.177
MELO13C_2G030990	MELO3C015337	7.07905151434131	3.54344759100088e-55	1.41256269986889e-53	0.285312	0.235695	0.977146	82.1428	80.25	104.961
MELO13C_2G031180	MELO3C015355	-2.44143	1.71931446640121e-87	1.52144508600072e-85	93.128	75.8236	109.607	19.4118	21.5067	19.9032
MELO13C_2G031200	MELO3C015359	2.01817859073215	2.44489192845725e-17	2.53631284948091e-16	4.4033	6.58382	5.88688	26.4598	22.3166	33.1509
MELO13C_2G031410	MELO3C015375	1.21187895975222	1.01493916403674e-50	3.57404820543297e-49	76.4419	83.1896	84.6235	216.424	216.64	236.684
MELO13C_2G031450	MELO3C015377	-1.84693	4.84937625955886e-23	6.69971026976739e-22	6.65291	9.92352	9.96896	2.37315	2.39404	3.07399
MELO13C_2G031530	MELO3C015386	-1.46695	3.78278463846153e-29	6.73552199719126e-28	27.5688	22.7006	24.8735	12.0914	11.0782	9.57434
MELO13C_2G031600	MELO3C015398	-1.12833	3.56775696569831e-37	8.43848508131178e-36	105.523	104.166	108.392	47.8919	53.5206	52.1941
MELO13C_2G031610	MELO3C015399	-2.73893	1.72866081889274e-76	1.21124254648013e-74	114.134	118.169	112.697	15.197	18.0526	19.2596
MELO13C_2G031620	MELO3C029287	-8.07309	3.57448334204257e-14	3.10030177491061e-13	6.63795	6.49423	5.13949	0.228684	0	0
MELO13C_2G031650	MELO3C015402	-1.13119	3.45985878957408e-36	7.90110132924982e-35	132.412	140.923	135.699	71.0079	69.3303	74.0022
MELO13C_2G031730	MELO3C015411	-1.0102	1.86835051201683e-12	1.45955997000402e-11	13.6525	14.0183	12.2328	8.79787	7.94833	7.31958
MELO13C_2G031750	MELO3C015413	-1.74519	1.62492690475693e-27	2.73216620431284e-26	23.8832	19.1712	20.517	6.3394	8.46092	6.68743
MELO13C_2G031760	MELO3C015414	-2.73857	1.10731108205392e-63	5.50438172265546e-62	12.3359	9.96118	12.7135	1.98556	1.72779	2.28963
MELO13C_2G031770	MELO3C015415	-2.80435	6.63954530190902e-156	2.27183108413654e-153	43.6571	35.8044	45.5164	7.29559	6.55232	6.98989
MELO13C_2G031830	MELO3C015421	-1.05204	2.82054135813419e-24	4.14797378814433e-23	1134.58	1054.9	1267.41	671.263	544.008	681.27
MELO13C_2G031920	MELO3C015430	-3.34261	2.37790220456854e-37	5.64373783350197e-36	14.153	18.882	14.9168	1.73232	2.76211	1.04013
MELO13C_2G031970	MELO3C015435	-1.81994	0.00154259322067084	0.00434423029086039	0.880949	1.09175	1.03156	0.15927	0.566981	0.131554
MELO13C_2G032100	MELO3C015448	-1.6755	9.29260003406534e-49	3.07704965644131e-47	64.583	64.5526	74.916	25.8004	24.3899	23.118
MELO13C_2G032140	MELO3C015452	-1.05327	1.82613055825358e-14	1.62296365198901e-13	17.5124	16.5248	17.4616	9.09871	10.9337	9.07673
MELO13C_2G032280	MELO3C015468	1.71239164603215	6.06147966042667e-38	1.46921106763353e-36	7.64878	4.94974	6.91647	25.4293	28.7667	26.9662
MELO13C_2G032290	MELO3C015470	-2.02496	7.48208572005265e-77	5.26052122714661e-75	90.715	112.712	118.915	33.0748	30.0608	28.4825
MELO13C_2G032300	MELO3C015470	-2.24617	3.2332663291758e-147	8.97012942405125e-145	155.466	182.909	176.926	42.8393	40.6489	43.2474
MELO13C_2G032520	MELO3C015488	-4.04821	6.44707541260795e-21	8.01686603396979e-20	2.37024	1.12623	2.18337	0.11164	0.155409	0.110347
MELO13C_2G032550	MELO3C015491	-1.00703	6.56924393526929e-11	4.59354829669886e-10	13.6351	20.5997	14.7517	6.66557	10.0554	7.42728
MELO13C_2G032640	MELO3C015498	1.50456070931279	1.39547072107559e-05	5.57807903109069e-05	0.398208	0.458539	0.222982	0.728943	1.28112	1.03231
MELO13C_2G032710	MELO3C015505	-1.27987	8.53145849931949e-34	1.78907909081746e-32	264.152	302.834	235.746	120.557	135.202	121.866
MELO13C_2G032720	MELO3C015506	-1.15804	5.36116547301754e-14	4.60521870966737e-13	21.4235	30.057	23.263	11.3779	11.9826	14.0505
MELO13C_2G032740	MELO3C015509	-1.04276	4.24876664312529e-23	5.89771326459515e-22	472.087	563.019	506.28	309.514	313.748	254.685
MELO13C_2G032800	MELO3C029299	-2.18912	1.04925221410615e-12	8.31704554270238e-12	198.558	171.76	174.434	34.5758	40.2276	66.4583
MELO13C_2G032860	MELO3C015515	1.43106970388035	8.08330844674235e-05	0.000286763992416832	0.906043	0.70182	1.25891	4.2058	3.14695	2.28223
MELO13C_2G032940	MELO3C004655	-3.59075	2.42962872482619e-27	4.05201281240306e-26	96.9292	74.5275	85.9818	6.14722	6.75874	12.776
MELO13C_2G032980	MELO3C015528	-4.15074	2.69813915889258e-36	6.19882703699904e-35	9.4921	7.08826	5.5507	0.588484	0.325918	0.805046
MELO13C_2G033000	MELO3C015530	-1.10164	0.000829790410002612	0.0024692849858463	6.94356	5.51806	4.80014	2.23121	2.06681	4.53469
MELO13C_2G033080	MELO3C015538	-2.06193	1.33914655100102e-45	4.0850934163523e-44	320.875	256.601	267.368	72.8332	67.1516	105.189
MELO13C_2G033120	MELO3C015543	-1.53626	2.60184239572516e-25	3.99819044792198e-24	44.7034	30.5367	33.1636	14.4051	14.2583	16.976
MELO13C_2G033190	MELO3C015552	-4.97239	0	0	303.59	230.823	310.589	10.8734	9.40087	11.0733
MELO13C_2G033410	MELO3C015571	-4.17177	4.83417562659347e-79	3.54448662907014e-77	3.51384	4.16451	5.24136	0.295434	0.247349	0.244884
MELO13C_2G033480	MELO3C015579	1.01799225747585	2.92777638444128e-06	1.27969446822609e-05	3.63033	3.78088	3.51527	7.82843	9.18722	8.57854
MELO13C_2G033590	MELO3C015592	1.52560402806729	9.07404106082009e-06	3.71836453051171e-05	0.692483	0.454024	0.537766	1.56463	2.94143	1.9461
MELO13C_2G033690	NA	-4.06	3.10749347024245e-63	1.52259763589684e-61	45.908	44.727	35.7161	2.53361	3.21936	2.20289
MELO13C_2G033790	MELO3C015607	-1.09565	1.2791152298026e-16	1.27600756403534e-15	925.11	1145.75	756.668	518.561	472.485	550.038
MELO13C_2G033980	MELO3C015622	1.11854257609852	0.00372912630816408	0.00967264221182674	0.340664	0.851383	0.745163	1.68573	1.75267	1.67343
MELO13C_2G034060	MELO3C015631	1.00483240904451	1.29254854491389e-11	9.4771505811008e-11	1.04729	1.79339	1.66004	3.41424	3.59174	4.04159
MELO13C_2G034480	MELO3C015664	1.10669536538554	4.39298562515617e-08	2.37649525387237e-07	0.906235	0.744325	0.634986	1.75632	1.99726	1.90231
MELO13C_2G034560	MELO3C015668	1.01292813503786	0.00818600332529629	0.0195690088808026	0.639032	0.846324	1.15251	1.64849	2.28099	1.62444
MELO13C_2G034740	MELO3C015682	-1.31712	2.49631509034593e-25	3.84178027022503e-24	194.628	225.242	160.769	79.1437	94.9193	93.9149
MELO13C_2G035040	MELO3C015221	-1.25022	4.27860378169329e-05	0.000159360913712198	3.92752	5.80991	4.22099	3.03107	1.21096	3.15089
MELO13C_2G035100	MELO3C015216	-1.97931	1.66878832879428e-46	5.23056860918268e-45	28.5301	28.5675	28.6321	10.7035	9.12691	7.51752
MELO13C_2G035120	MELO3C015214	1.80530153295085	4.13093521307122e-41	1.10715535149285e-39	4.83091	4.56653	5.62355	18.8266	21.7517	22.7299
MELO13C_2G035210	MELO3C015209	3.92103828633032	4.35789428678823e-23	6.04102428816761e-22	0.178265	0	0.226881	3.86681	3.3525	3.32054
MELO13C_2G035270	MELO3C015205	1.33590997196519	7.57927441283206e-05	0.000270330965419462	0.217637	0.256503	0.290542	0.764162	1.52496	1.08188
MELO13C_2G035510	MELO3C015185	-1.35305	1.77777983189314e-48	5.81175476891181e-47	476.975	500.521	420.102	205.423	205.769	235.753
MELO13C_2G035530	MELO3C015184	-1.6902	1.23123238111825e-38	3.06390312537669e-37	473.006	495.149	350.234	131.283	161.993	180.477
MELO13C_2G035550	MELO3C015183	-2.28003	1.06132518617251e-11	7.82651080176779e-11	0.986047	1.41617	1.34788	0.260757	0.477985	0.37397
MELO13C_2G035610	MELO3C015180	-1.46901	4.73047002025709e-55	1.88210367278833e-53	71.1878	61.9812	63.3073	29.6194	31.6163	28.0228
MELO13C_2G036150	MELO3C015149	-1.53063	1.69263639872253e-11	1.23226330729693e-10	6.96492	5.99652	5.58334	1.84299	3.42403	2.75698
MELO13C_2G036260	MELO3C015140	1.55680339054645	3.90279741227459e-08	2.12193937695968e-07	0.633882	0.242303	0.678039	1.82321	1.88443	1.73295
MELO13C_2G036420	NA	-2.28614	1.29512308846638e-06	5.89815372808667e-06	1.64462	0.934464	1.78341	0.13922	0.245472	0.789194
MELO13C_2G036540	MELO3C015127	-5.70367	4.92168934842369e-99	5.84059435393864e-97	26.0719	19.2778	17.1168	0.499667	0.567404	0.972553
MELO13C_2G036730	MELO3C029352	1.68196497816857	1.48982175276274e-29	2.68298601615956e-28	8.36663	6.52209	9.19116	31.6778	26.6145	30.2254
MELO13C_2G036840	MELO3C015103	-2.93905	0.000938737038876663	0.0027634458572036	14.4524	9.38321	13.7421	18.4402	20.1825	16.1623
MELO13C_2G037430	MELO3C015058	-4.32992	8.78578441505589e-18	9.3457074632693e-17	1.5605	0.912768	1.6094	0.085711	0.027084	0.047474
MELO13C_2G037440	MELO3C015057	-2.95454	2.12628769078153e-143	5.38922052984503e-141	34.1363	28.1575	28.6007	4.44529	4.81151	4.23544
MELO13C_2G037490	MELO3C015055	1.04148054811055	0.00022051930519677	0.000727872214847626	1.03376	0.668973	0.862414	1.99025	3.00936	3.0235
MELO13C_2G037830	MELO3C035678	1.04294336573254	3.01720925653683e-07	1.48509484624074e-06	0.767983	0.823712	0.997603	2.11506	1.75789	2.11772
MELO13C_2G037980	MELO3C010013	-1.0472	2.62840199842729e-24	3.86817871166396e-23	99.307	118.959	95.4435	54.787	57.9859	57.2809
MELO13C_2G038430	MELO3C010045	-1.01986	9.1698373882219e-16	8.70752828770562e-15	94.5065	104.652	83.6705	49.5187	63.4437	47.581
MELO13C_2G038550	MELO3C014066	1.14666827029869	2.20106863876825e-09	1.35536710119712e-08	1.18351	2.36093	1.74487	4.12511	5.27961	4.65154
MELO13C_2G038580	MELO3C010061	-2.97137	1.85893045755215e-124	3.28998640461601e-122	130.217	114.424	106.85	16.507	16.1525	18.653
MELO13C_2G038770	MELO3C035674	-1.90334	3.19248693953045e-10	2.1210924552932e-09	2.50401	3.71719	4.73046	0.639178	1.68059	1.14548
MELO13C_2G039120	MELO3C010119	1.19074461500477	2.983392165308e-38	7.34400973066827e-37	9.10237	9.15965	10.1978	24.6784	23.6852	24.9159
MELO13C_2G039140	MELO3C010121	2.32608953563602	0.00252570978758972	0.00679235288698152	0.226397	0	0.224604	2.96864	0.504576	0.357129
MELO13C_2G039280	MELO3C010135	-4.16747	0	0	93.232	93.7732	90.1973	5.76961	5.10288	4.89022
MELO13C_2G039630	MELO3C010162	-2.72115	8.47325213088771e-36	1.90323704865563e-34	25.0202	22.3297	22.6881	5.83777	2.30104	3.49952
MELO13C_2G039700	MELO3C010168	-1.82288	3.91350443295577e-74	2.56690881816556e-72	37.7796	36.7976	38.9623	12.4534	12.638	11.3123
MELO13C_2G039740	MELO3C010172	-1.40879	1.24659323785263e-28	2.16702448544576e-27	31.9924	22.6234	31.2043	12.0864	13.7873	11.4059
MELO13C_2G039780	MELO3C010177	-1.93698	2.46496241328961e-70	1.45418615933436e-68	191.113	235.003	242.067	73.0127	63.0838	58.6133
MELO13C_2G039790	MELO3C010178	-6.98914	5.355910283689e-11	3.77599032019695e-10	10.7744	11.1179	14.4751	0.264504	0	0.0395
MELO13C_2G039830	MELO3C010183	1.0414376814759	1.22150659294101e-16	1.22031777873863e-15	88.1546	121.587	98.7525	235.339	232.359	300.028
MELO13C_2G039890	MELO3C010188	1.04015296311074	1.68777626891007e-27	2.83088617652972e-26	59.5767	67.6693	58.2436	153.989	140.879	159.141
MELO13C_2G039910	MELO3C010190	1.2689895633452	8.73410648936106e-05	0.000308412807407263	0.483809	0.934343	0.943673	2.3799	1.78728	2.33093
MELO13C_2G040050	MELO3C010206	-1.09681	6.44668184150954e-06	2.69827478503957e-05	2.89174	2.66896	2.80754	1.65799	0.793426	1.61428
MELO13C_2G040070	NA	-1.89416	4.33978433512629e-31	8.28027624536643e-30	87.1511	70.767	86.3969	20.5885	22.0573	34.0679
MELO13C_2G040080	MELO3C010208	-1.67806	3.44801729433122e-16	3.35964855494162e-15	22.3511	14.8196	24.5655	4.83378	6.49388	9.87147
MELO13C_2G040430	MELO3C010237	-1.64958	1.1889517638335e-07	6.1406741412583e-07	2.56717	2.21321	2.40393	0.95307	0.771189	0.689741
MELO13C_2G040490	MELO3C010246	-1.34667	3.47671902359571e-18	3.79463272484954e-17	12.9959	13.6578	12.1038	5.56917	6.38344	7.22191
MELO13C_2G040630	MELO3C010261	-5.50425	6.18716396975276e-23	8.50786847280805e-22	6.49643	2.79414	7.65557	0.578743	0	0.150137
MELO13C_2G040660	MELO3C010264	-1.35896	9.61646131262005e-21	1.17795913334182e-19	285.282	345.999	206.741	117.056	121.027	128.875
MELO13C_2G040780	MELO3C010272	1.72448760554248	3.00881088335009e-40	7.8290098143444e-39	48.1044	76.5935	58.0075	248.204	241.645	254.758
MELO13C_2G040840	MELO3C010279	-1.41802	2.78561219963521e-40	7.29446664011619e-39	22.699	18.5776	25.6442	10.239	9.31443	9.80525
MELO13C_2G040860	MELO3C027120	1.10895953941264	0.00203739386309373	0.00558447209737174	5.32073	6.49944	5.64395	17.9161	16.9968	16.7757
MELO13C_2G040970	MELO3C027120	1.35397008242732	1.2906163863717e-07	6.63570107994266e-07	5.07502	5.70002	7.33692	17.8203	18.2454	16.783
MELO13C_2G041290	MELO3C029461	1.87035564226596	5.93211676878141e-10	3.8345830372507e-09	0.213677	0.238372	0.335749	1.08735	1.26008	1.01703
MELO13C_2G041330	MELO3C010316	1.97790207024673	2.19258916972028e-16	2.16621057046956e-15	0.878443	1.65118	2.16292	6.42173	6.34682	8.58944
MELO13C_2G041350	MELO3C010317	2.02407611376273	2.00179542117931e-12	1.55847023120255e-11	1.5553	0.907468	2.23614	7.86305	7.50623	7.49693
MELO13C_2G041400	MELO3C010323	-3.83995	4.64675265833517e-147	1.26627137847066e-144	154.785	113.278	107.479	9.76182	11.1062	10.7886
MELO13C_2G041500	MELO3C010332	-3.10694	5.63571533751341e-13	4.55516676689568e-12	2.15381	1.31925	1.77829	0.049752	0.191357	0.439551
MELO13C_2G041570	MELO3C010338	-1.34558	2.27116645248885e-16	2.24168496488443e-15	23.1089	22.8546	21.9112	9.25567	9.84194	13.5164
MELO13C_2G042000	MELO3C026642	1.95215524687382	6.7505451168088e-06	2.81569872507283e-05	1.70817	1.53333	0.342524	3.91828	7.96143	4.0082
MELO13C_2G042140	MELO3C026629	-1.25727	2.52556703557554e-27	4.20518177131922e-26	16.0507	14.7431	18.2325	7.73562	9.16023	7.66877
MELO13C_2G042200	MELO3C026623	-1.09412	9.69458732177307e-33	1.95127331094119e-31	36.7205	41.7022	42.2097	19.6115	21.3973	23.2128
MELO13C_2G042380	MELO3C025288	1.43596212241588	2.27663068175389e-39	5.77027504893918e-38	7.75756	7.46822	9.52823	24.2005	26.517	27.5041
MELO13C_2G042670	MELO3C025308	-2.66077	6.71434811140092e-15	6.10746861883301e-14	5.67138	6.77413	4.71779	0.911926	0.695396	1.37566
MELO13C_2G042680	MELO3C025309	-1.32031	3.03302400103045e-24	4.45089226169801e-23	23.5914	21.8038	23.1466	9.69124	12.7673	9.10476
MELO13C_2G042760	MELO3C025317	-2.09984	1.00040143548358e-101	1.26001481413975e-99	98.8898	87.7632	102.955	27.798	26.2714	29.5517
MELO13C_2G042990	MELO3C025338	1.98361105952965	3.98145439980065e-40	1.03206134883721e-38	3.58237	3.88104	4.26617	18.4011	17.7302	18.862
MELO13C_2G043130	MELO3C025347	2.54386847549511	1.282834452466e-240	1.31682956545635e-237	28.9995	28.5419	30.829	201.91	201.807	210.395
MELO13C_2G043530	MELO3C024646	1.14011841852794	6.69029974676108e-11	4.67501204223979e-10	5.28772	3.44267	6.66311	13.9446	13.4612	15.9639
MELO13C_2G043900	MELO3C024672	-1.21395	1.66375780028554e-20	2.00923221410954e-19	24.0027	25.6095	21.4054	11.6919	11.5764	12.3554
MELO13C_2G044160	MELO3C024695	-1.47655	6.12026746455094e-43	1.7188658145996e-41	128.583	112.103	119.835	43.8865	48.8461	55.5279
MELO13C_2G044250	MELO3C024703	-10.3272	2.13315283236871e-17	2.22415579728439e-16	5.38767	8.93004	8.70183	0	0	0
MELO13C_2G044410	MELO3C024714	1.6830020927726	1.83622854567216e-64	9.29498416388277e-63	15.3295	15.3675	18.3675	56.679	58.9742	55.4448
MELO13C_2G044420	MELO3C024715	1.22900788653359	6.74807858019402e-15	6.13543194204532e-14	1.83675	2.13143	2.4264	4.80426	6.43811	6.3672
MELO13C_2G044750	MELO3C017507	1.76420545807619	2.68177630817775e-07	1.33148410173855e-06	0.234432	0.178665	0.563747	1.2546	1.49534	0.984108
MELO13C_2G044810	MELO3C017503	2.13125775862832	1.22396420757012e-85	1.05579769669809e-83	22.5517	24.7944	29.9204	148.804	120.128	146.821
MELO13C_2G044890	MELO3C017499	-6.05767	1.11536575766272e-14	1.00124438149609e-13	40.4271	24.6728	30.0306	0.228135	0.257776	0.994704
MELO13C_2G044930	MELO3C017495	1.15414574115423	0.000414499701445049	0.00130576628366838	0.614364	0.470433	0.872273	1.24392	1.66599	0.879258
MELO13C_2G045240	MELO3C017469	-1.46289	1.39174523689097e-14	1.24444815824789e-13	58.0918	72.8963	36.571	20.6109	25.0342	23.7664
MELO13C_2G045250	MELO3C017467	-1.28694	1.08161121134693e-43	3.11437281471985e-42	145.597	149.361	126.266	66.1086	65.3269	69.3145
MELO13C_2G045450	MELO3C017450	-3.05544	7.88693365020522e-75	5.29146234767037e-73	5.71927	6.42204	6.43703	0.717484	0.880363	0.82402
MELO13C_2G045460	MELO3C017449	-1.07597	6.73257268592311e-05	0.00024236317243907	1.89207	2.66142	2.85487	1.6704	1.26596	0.990682
MELO13C_2G045610	MELO3C017437	1.07432851329947	4.85369700047999e-10	3.16538752922027e-09	4.26589	3.4737	4.39376	10.5442	8.81912	11.5107
MELO13C_2G045730	MELO3C017426	-1.12547	1.14905906202258e-25	1.79666279842525e-24	390.338	454.236	337	209.028	196.555	207.738
MELO13C_2G045750	MELO3C017424	-2.09682	1.41217213878628e-129	2.73508434049834e-127	352.089	330.732	313.688	93.2494	87.9553	97.8312
MELO13C_2G045820	MELO3C017416	1.13961950056132	1.35674335208852e-05	5.42961813223728e-05	2.89003	4.31541	2.61307	7.54626	10.0683	10.5496
MELO13C_2G045830	MELO3C017415	-1.5973	1.69431040082305e-34	3.63091780051118e-33	25.2816	24.057	22.2086	9.70062	9.02175	10.1899
MELO13C_2G045850	MELO3C029733	1.09423536807711	1.97681769774922e-09	1.22130807507648e-08	3.75528	3.6412	4.58373	7.79217	11.7881	10.771
MELO13C_2G045890	MELO3C017410	-1.28085	8.78899607911592e-13	7.00186610416181e-12	58.9712	64.2059	39.6936	27.2577	27.3498	23.1931
MELO13C_2G045910	MELO3C017408	-1.75176	2.94800589438728e-24	4.32922467895357e-23	37.6318	31.0742	39.5999	10.7508	12.2703	15.6122
MELO13C_2G045920	MELO3C017407	-1.31669	0.000102713611452805	0.000358441346783289	4.01336	2.22433	2.09736	1.56771	1.48247	1.01476
MELO13C_2G045980	MELO3C017399	-5.90849	0.00104473497245678	0.00304881435458959	2.03553	2.02037	1.84618	0	0	0
MELO13C_2G046030	MELO3C017391	1.00746070232578	4.14646511981538e-08	2.24831220896682e-07	2.68377	3.75469	3.17103	7.86833	9.00324	6.3984
MELO13C_2G046460	MELO3C017353	-1.68533	8.16145525841278e-105	1.07406843881548e-102	288.393	295.24	307.916	106.387	112.9	106.711
MELO13C_2G046500	MELO3C029742	1.36577185561602	4.54256936508471e-12	3.44637653603803e-11	0.604301	0.674751	0.808595	2.10634	2.17387	2.45011
MELO13C_2G046570	MELO3C017344	-2.47297	8.84176810534204e-05	0.000311896560974296	0.857361	1.02808	1.20127	0.633365	0.33053	0.1857
MELO13C_2G046580	MELO3C017344	-1.59866	4.48378398183882e-50	1.53676269026963e-48	173.057	163.726	163.863	64.2622	55.3257	72.4424
MELO13C_2G046710	MELO3C017332	1.13111929929672	2.50852785731315e-28	4.30962986699909e-27	17.465	21.1334	18.7328	54.4698	50.7492	46.9482
MELO13C_2G046820	MELO3C017322	-1.94443	1.06382412998815e-40	2.80723771062424e-39	23.4473	16.84	24.1495	5.6419	7.36013	6.19017
MELO13C_2G046840	MELO3C017320	-1.20613	3.01492982296669e-27	4.99971803437045e-26	38.9363	31.2041	45.2995	19.1292	19.9767	18.9446
MELO13C_2G046890	MELO3C017315	-2.20502	2.22973551626801e-20	2.67698655842002e-19	16.729	13.4371	13.5384	3.97125	2.55716	5.486
MELO13C_2G046970	MELO3C017306	-1.0247	3.91652966459745e-20	4.64508111000495e-19	596.167	645.858	476.153	323.275	314.493	320.119
MELO13C_2G047000	MELO3C017305	-4.66842	5.46686983654952e-231	4.87977555410268e-228	245.144	248.895	239.259	13.0104	13.8396	8.67314
MELO13C_2G047260	MELO3C017283	-2.07523	7.15115472944496e-05	0.000256129111297113	1.23269	2.24942	1.41612	0.053258	0.728102	0.711786
MELO13C_2G048160	MELO3C029755	1.35717399540988	2.45707618557774e-07	1.22614910281748e-06	0.509822	1.13511	0.653026	2.36246	1.58924	2.11076
MELO13C_2G048180	MELO3C017200	-1.40359	1.22461514871552e-36	2.84083039583387e-35	14.0255	11.6726	14.3432	5.38584	5.84295	6.23449
MELO13C_2G048200	MELO3C017198	-1.04588	0.00819790269882969	0.0195920536601378	4.49359	3.28651	4.66765	2.72257	2.62206	1.70537
MELO13C_2G048360	MELO3C007594	1.20986177480744	1.19236610196771e-06	5.45195458204833e-06	0.575079	0.738016	0.685973	2.09455	1.62987	2.34635
MELO13C_2G048370	MELO3C017183	-1.10347	1.10028998227392e-14	9.88143190554837e-14	66.2804	75.0886	49.6319	31.1166	27.6309	32.1358
MELO13C_2G048390	MELO3C017181	1.16848534740501	0.000976605736485442	0.00286588275729647	0.967738	0.743967	1.68902	2.51719	2.8935	2.41469
MELO13C_2G048400	MELO3C017180	-1.19532	2.4889041676229e-28	4.27949770195127e-27	2514.28	2823.78	2152.75	1299.79	1403.86	1158.06
MELO13C_2G048420	MELO3C017178	1.0582194798432	8.22279608985388e-12	6.11336613124028e-11	4.49817	3.76778	5.48473	11.8328	12.0538	10.7044
MELO13C_2G048460	MELO3C026641	1.03312000005322	0.00303681662584446	0.00805189788564983	0.658555	0.336119	0.787192	1.09744	2.18843	1.815
MELO13C_2G048590	MELO3C017162	-4.86244	5.03801036681155e-102	6.38458968090378e-100	11.8299	15.2698	12.487	0.402504	0.263861	0.366883
MELO13C_2G048610	MELO3C017160	-2.27714	5.92875857652465e-98	6.72471898210227e-96	17.761	17.0695	19.8816	4.6956	4.40866	4.78625
MELO13C_2G048620	MELO3C017159	-2.30174	4.84341083304332e-58	2.06726038258585e-56	15.2089	10.9823	13.1491	3.37238	3.35452	3.07011
MELO13C_2G048630	MELO3C017158	-2.2469	3.17769322569125e-14	2.77372627225516e-13	4.90131	3.3541	4.06805	1.00262	0.757314	2.24891
MELO13C_2G048670	MELO3C017154	1.84027718053218	1.04067175067434e-13	8.77412363094216e-13	0.330239	0.828753	0.594167	2.69652	2.7679	3.26655
MELO13C_2G048700	MELO3C017151	-1.35301	1.00743533322047e-43	2.90895181308246e-42	73.8075	68.944	81.595	38.7013	30.6527	35.8602
MELO13C_2G048920	MELO3C017130	-1.02916	2.97781249231745e-41	8.03344158571317e-40	71.093	70.6702	77.0382	40.9655	43.4993	42.9297
MELO13C_2G048980	MELO3C017124	-1.50549	4.48795931974111e-31	8.53127822539676e-30	246.563	191.961	193.282	72.6316	83.3408	107.275
MELO13C_2G049030	MELO3C017117	-1.24855	2.29275104802406e-44	6.68610497385426e-43	198.69	181.944	183.877	78.6528	93.26	92.3836
MELO13C_2G049170	MELO3C017104	-1.8119	1.55811300745521e-60	7.14019197389629e-59	79.8722	71.1896	85.3794	23.3552	30.7479	23.8492
MELO13C_2G049300	MELO3C017090	-1.43696	2.48832442850816e-13	2.05326770567816e-12	4.23177	4.45825	3.00247	1.85307	1.73405	1.89647
MELO13C_2G049410	MELO3C026293	-2.72179	4.79967870932107e-66	2.52013820722152e-64	19.9508	17.9145	16.1411	2.96156	3.48075	2.96276
MELO13C_2G049450	MELO3C026289	-2.89035	1.37416903501825e-22	1.8560322558503e-21	107.206	93.7628	115.42	31.4342	27.0219	24.9527
MELO13C_2G049610	MELO3C026272	2.19124044749823	2.97669981419278e-09	1.8198822866402e-08	0.522419	0.290351	0.421363	1.35774	2.0932	1.7627
MELO13C_2G049650	MELO3C026268	1.53953355723926	4.05017921465405e-05	0.000151374802979879	0.475613	0.433518	0.230755	1.43233	0.979349	2.21447
MELO13C_2G049680	MELO3C026265	-1.68409	1.78270856067577e-08	1.00106692425256e-07	3.53418	4.98538	3.10788	1.28162	0.902429	2.00077
MELO13C_2G049710	MELO3C022333	-1.18667	5.12614892770954e-09	3.06285906536312e-08	14.8329	18.0538	11.7594	7.96966	6.01099	8.68974
MELO13C_2G049730	MELO3C026260	2.14766522155679	2.6005811635282e-43	7.38449948647772e-42	2.15806	3.70619	4.12122	16.4482	17.9588	17.0876
MELO13C_2G049840	MELO3C026250	-1.79632	4.80350370251869e-97	5.30193177487681e-95	316.831	366.492	328.089	113.537	119.577	108.716
MELO13C_2G049860	MELO3C026248	-1.69763	5.03303991776967e-54	1.95697555893582e-52	15.4474	15.4895	17.2709	5.68243	6.3143	5.28923
MELO13C_2G049910	MELO3C026243	-1.71705	8.95448961667643e-58	3.77485979117797e-56	38.5951	32.0837	42.5448	13.499	15.3063	12.974
MELO13C_2G049960	MELO3C026238	-1.07039	1.09648883850319e-09	6.91579596143484e-09	17.0132	16.3465	14.393	8.81708	6.0812	9.90001
MELO13C_2G050010	MELO3C026233	1.06820114272128	4.11013668223964e-06	1.76271372647545e-05	1.50302	1.41265	1.96755	3.44902	3.43175	3.87834
MELO13C_2G050080	MELO3C026226	-2.4264	0.000249935202882164	0.000818760126882213	2.55141	1.10051	0.695204	0.202901	0.077973	0.346601
MELO13C_2G050100	MELO3C026224	-3.54919	3.6739571876575e-68	2.01674708723552e-66	19.1599	21.6472	29.7472	1.49969	2.41678	2.44778
MELO13C_2G050190	MELO3C026214	-1.67706	1.92398522935889e-58	8.2981967980542e-57	206.536	166.419	185.936	61.1302	76.1241	63.9814
MELO13C_2G050210	MELO3C026212	-5.90714	6.59321362312215e-05	0.000237763350926924	20.8309	20.6854	18.489	0.585611	0	0.5465
MELO13C_2G050340	MELO3C026199	-1.32309	4.58236330153215e-08	2.47503074402671e-07	13.6874	14.074	9.62936	4.11321	4.95376	7.53716
MELO13C_2G050400	MELO3C026192	-1.72277	2.76516267236233e-96	3.00363966474067e-94	390.989	370.506	360.509	140.679	136.672	150.149
MELO13C_2G050470	MELO3C026186	-1.06545	6.95798578762523e-15	6.32068354955513e-14	147.04	126.873	110.714	72.6303	67.8494	69.7914
MELO13C_2G050500	MELO3C026184	3.77238024893395	5.65341408179652e-20	6.66654744970031e-19	0.175609	0.332034	0.796098	6.07485	4.64046	7.60442
MELO13C_2G050510	MELO3C026183	-3.72314	3.38727579248439e-133	6.88522495244598e-131	33.5672	33.7198	24.5728	3.24465	2.20124	2.24521
MELO13C_2G050640	MELO3C026170	-2.13049	5.37174110808264e-94	5.48665895268341e-92	776.395	967.555	797.005	204.16	244.771	194.905
MELO13C_2G050730	MELO3C026158	-3.46306	1.34742284604672e-08	7.67978651564108e-08	2.67308	1.71015	2.91171	0.092599	0.188296	0.280475
MELO13C_3G051200	MELO3C008082	-3.66241	2.68207958437472e-82	2.08572325254595e-80	46.732	44.0264	42.8421	4.04033	3.03719	5.76193
MELO13C_3G051280	MELO3C008091	-1.31663	1.01710922682217e-07	5.29577794234318e-07	3.77352	3.05585	3.96056	1.25545	1.6544	2.46724
MELO13C_3G051330	MELO3C008096	-1.6481	1.49196652826838e-58	6.46204068045355e-57	19.9227	21.3463	21.1473	7.44476	6.9221	8.52362
MELO13C_3G051380	MELO3C008100	3.52225087164772	7.40635699225356e-10	4.73683828819207e-09	0.119027	0.045013	0.06405	0.900669	1.178	1.42071
MELO13C_3G051480	MELO3C008113	1.05678106799951	2.74716855038107e-08	1.51731751144456e-07	1.35332	1.15211	1.74865	3.48096	3.27344	3.2289
MELO13C_3G051520	MELO3C008117	3.74705938308188	5.677397107881e-22	7.41928469922323e-21	0.204878	0.402582	0.085305	4.45882	3.70717	7.34591
MELO13C_3G051580	MELO3C008124	1.06939201998754	0.000281234783357267	0.000912268937008168	1.18829	1.27801	2.16115	2.89329	2.88315	3.77365
MELO13C_3G051670	MELO3C029807	1.00672841548999	2.4086297121871e-05	9.29845204798819e-05	1.12302	0.616248	0.998587	1.7279	2.94347	2.1679
MELO13C_3G051700	MELO3C008136	-4.03047	2.21500978232757e-28	3.81494553952894e-27	2.29401	2.33718	2.87242	0.305797	0.010385	0.102351
MELO13C_3G051830	MELO3C008139	-1.4439	1.29886798253504e-19	1.51423961848065e-18	6.05501	5.22747	5.49464	2.30515	2.76444	2.66349
MELO13C_3G051840	MELO3C017317	-1.29626	4.96343148681782e-14	4.27429733323699e-13	16.0526	13.6107	18.8743	7.18693	7.52729	8.36937
MELO13C_3G051930	MELO3C008149	-1.29575	2.56458237568981e-17	2.6537740006508e-16	9.28722	7.3029	11.2474	4.95591	5.04012	4.2075
MELO13C_3G052040	MELO3C008158	1.42630565807126	1.32813396225007e-31	2.57231983443339e-30	4.84773	4.5957	6.27345	15.9871	16.5607	16.2309
MELO13C_3G052120	MELO3C008163	1.24549067634307	5.45515882928012e-27	8.96672624220344e-26	15.3292	15.1411	15.8765	43.2989	41.1911	49.4428
MELO13C_3G052210	MELO3C008173	-2.19027	3.83096280626405e-94	3.95224454334678e-92	86.549	86.0507	97.8488	21.4168	28.051	21.4569
MELO13C_3G052230	MELO3C008175	-1.36244	1.09448239940162e-18	1.22384115793656e-17	133.299	115.091	81.3563	49.4026	43.7325	51.7461
MELO13C_3G052240	MELO3C008176	1.85798750235239	2.76784231852132e-06	1.21262916771751e-05	1.29519	0.715783	1.08735	6.8426	4.28278	3.34862
MELO13C_3G052330	MELO3C008183	-4.42099	1.14761466953443e-10	7.89826656571967e-10	159.698	142.639	96.7797	10.7841	2.62505	4.94421
MELO13C_3G052360	MELO3C008183	-6.23759	1.57655120632882e-10	1.07565956350717e-09	8.28793	11.5767	7.59779	0	0.486034	0.304091
MELO13C_3G052510	MELO3C008194	-2.57814	1.27009515944101e-18	1.41558380148339e-17	5.0034	4.08526	6.80032	0.790177	0.703188	1.46391
MELO13C_3G052570	MELO3C008201	2.86165907493305	3.44306695380906e-56	1.40809092752391e-54	2.21428	3.30455	2.15928	21.8729	18.6338	19.8078
MELO13C_3G052610	MELO3C008202	-1.02978	2.93534728346801e-21	3.72221616612713e-20	113.254	111.786	102.423	59.9898	65.5968	74.9067
MELO13C_3G052630	MELO3C008204	-3.40354	6.26892867387909e-72	3.87653932755234e-70	23.9544	24.8036	22.3299	2.03299	1.75799	3.02451
MELO13C_3G052950	MELO3C008230	1.17238916646586	6.66378319933246e-13	5.36289569119151e-12	1.98676	2.5339	2.60662	6.10217	5.9473	6.84202
MELO13C_3G053020	MELO3C029803	-1.27328	1.41609000235213e-23	2.00914497223837e-22	19.8815	16.9683	21.2381	8.61361	11.7398	10.0794
MELO13C_3G053040	MELO3C008241	-1.02486	4.60732070694022e-41	1.23161841293597e-39	172.622	169.849	161.545	100.841	96.7477	96.4726
MELO13C_3G053050	MELO3C008242	-1.20122	0.0118750197555018	0.0273434449955644	1.19579	1.69159	1.19373	0.676043	0.758668	0.525431
MELO13C_3G053160	MELO3C008252	2.75339835170304	8.72410108227254e-18	9.28490384754045e-17	1.63884	1.9823	1.58004	12.4701	10.4389	25.8189
MELO13C_3G053220	MELO3C008261	1.66621356581635	0.000181167313857819	0.000607540828732609	0.243181	0.432505	0.627991	1.1308	2.27994	1.50222
MELO13C_3G053280	MELO3C008264	-1.27673	1.65060034164372e-23	2.33380337561609e-22	11.8742	12.2752	12.4634	5.19564	6.74727	6.46495
MELO13C_3G053290	MELO3C008265	-3.3558	2.00955783422434e-92	2.00272923964203e-90	25.5439	23.26	18.3819	2.92935	2.4269	3.14381
MELO13C_3G053610	MELO3C008293	1.10469852322717	1.07316486496265e-08	6.20272372682523e-08	0.949188	0.849212	1.23803	2.12675	2.75099	2.7189
MELO13C_3G053660	MELO3C029903	-1.148	0.000360096647434185	0.00114759145790497	4.90994	4.62002	3.1595	2.29939	2.35752	2.27675
MELO13C_3G053710	MELO3C008299	1.19186943726237	2.84126752616442e-18	3.11598409787155e-17	1.79184	2.02855	2.38928	5.12699	5.31126	5.52786
MELO13C_3G053810	MELO3C008314	2.89288908792816	5.6740779435583e-09	3.37160116298848e-08	0.486134	0.696601	0.185683	3.27913	1.86517	2.9084
MELO13C_3G054020	MELO3C008331	-5.5251	4.44960073490524e-53	1.6700238224425e-51	49.8377	35.6566	45.464	1.62625	0.513946	1.30871
MELO13C_3G054050	MELO3C008335	-1.02817	3.63225991583715e-27	6.01373355420458e-26	36.4011	32.3823	36.8857	18.7246	20.8767	19.9248
MELO13C_3G054070	MELO3C008336	1.83423864204854	0.000503332722173784	0.00156211954440329	0.117677	0.550406	0.587804	1.02413	1.69817	2.1798
MELO13C_3G054140	MELO3C008342	-1.82087	2.49827883261483e-26	4.00075385597367e-25	32.9886	42.3282	32.5364	15.9193	9.38028	10.7645
MELO13C_3G054170	MELO3C008345	1.12875277639929	1.05356775044174e-23	1.50520152516137e-22	10.04	9.45847	8.31143	21.9189	25.0129	24.0597
MELO13C_3G054230	MELO3C034280	1.46079	4.67619660157654e-05	0.000173195591250887	1.34881	0.319097	0.839549	3.61466	3.02225	3.64825
MELO13C_3G054250	MELO3C008350	1.46351282835452	0.0103928093227885	0.0242707741322771	1.37969	0.436318	0.13933	1.66216	1.43945	2.31415
MELO13C_3G054360	MELO3C008358	-1.08647	1.34804402584478e-32	2.70531220435907e-31	1669.51	1897.04	1752.87	1030.45	1020.32	868.686
MELO13C_3G054430	MELO3C023678	-1.33414	1.14556399411544e-28	1.99647103558489e-27	164.808	173.43	233.534	70.2728	81.5246	74.0855
MELO13C_3G054500	MELO3C008379	-3.86017	0.000524490726251585	0.0016233671958307	0.901402	1.46975	1.06609	0.424866	0	0
MELO13C_3G054520	MELO3C029945	-2.12847	1.29662412197344e-33	2.70525337643442e-32	42.4848	54.4992	54.1979	17.0012	10.6618	12.2781
MELO13C_3G054820	MELO3C008400	-4.00881	2.23517222046444e-84	1.88839858790679e-82	15.4259	12.7017	20.5848	0.948302	0.563579	1.54926
MELO13C_3G054870	MELO3C008404	-1.01108	3.16775779121232e-07	1.55443989585847e-06	18.1232	14.6459	13.9075	8.73717	7.9452	11.9306
MELO13C_3G054980	MELO3C008413	-5.83972	0	0	273.132	216.26	278.862	6.40682	4.74139	3.97646
MELO13C_3G055360	MELO3C008434	-1.67559	6.17738212037622e-60	2.78728911936976e-58	135.219	113.22	129.188	39.5924	50.1015	49.0616
MELO13C_3G055380	MELO3C008436	1.28817361923233	6.12975463877333e-11	4.30088389384882e-10	2.24435	1.44876	2.21764	5.32444	4.9185	5.49862
MELO13C_3G055490	MELO3C008445	-4.89505	6.87775816699478e-22	8.95941466804586e-21	1.21418	0.684763	1.21945	0.037902	0.027146	0.068824
MELO13C_3G055520	MELO3C008452	1.48362115465764	2.67579633760123e-10	1.79347367975688e-09	0.57092	0.801347	0.789324	1.96338	2.49224	2.39953
MELO13C_3G055800	MELO3C008466	-1.17024	1.21338196566089e-20	1.4810185347811e-19	53.98	46.9828	40.4674	22.4534	23.1982	27.5772
MELO13C_3G056060	MELO3C025353	-1.12442	1.28772472056369e-07	6.62249211251819e-07	15.4447	16.3876	12.289	5.44983	8.2385	8.31096
MELO13C_3G056070	MELO3C010644	1.15478616919428	2.11835925715895e-36	4.89751301232806e-35	36.4184	36.5581	41.3247	98.5521	108.232	89.4172
MELO13C_3G056390	MELO3C010614	-1.33995	9.12294040062414e-41	2.41669634096534e-39	135.536	123.036	159.244	66.9116	65.1098	59.8213
MELO13C_3G056470	MELO3C030102	1.1652306495124	0.00333068975275967	0.00874412539950845	4.41162	4.48922	1.47071	7.14072	5.54373	8.13279
MELO13C_3G056480	MELO3C010605	-1.40724	1.78656021526545e-15	1.67556332660574e-14	25.9641	30.9623	28.1156	7.43462	11.5057	15.1529
MELO13C_3G056490	MELO3C010604	-1.10517	0.00110632290488369	0.00320621248408558	2.12422	1.69732	1.99679	1.27323	1.20206	1.0999
MELO13C_3G056500	MELO3C010601	1.25700674931445	1.24872352250556e-11	9.16563958421137e-11	2.47499	2.40971	2.13268	7.42128	6.6861	6.77834
MELO13C_3G056590	MELO3C010588	-1.09889	9.47938359632875e-30	1.7191850285568e-28	110.13	98.3459	94.7638	52.1454	61.2511	56.5309
MELO13C_3G056840	MELO3C011705	-1.05703	5.23521377885484e-38	1.27344714312666e-36	200.408	185.375	206.883	115.813	108.624	108.732
MELO13C_3G056850	MELO3C011704	-1.29183	6.55423144699536e-40	1.69255813341905e-38	130.956	131.851	120.317	61.9975	56.2831	63.4865
MELO13C_3G056950	MELO3C030128	-1.3964	0.00260004097858384	0.00698036370999426	0.646625	2.05359	1.35531	1.15286	0	0
MELO13C_3G056960	MELO3C029861	5.6044319062388	6.54102035093784e-05	0.000236047016707249	0.693412	1.56899	1.35698	4.77852	2.20865	0.780116
MELO13C_3G057150	MELO3C011671	-5.03907	1.0917370527457e-26	1.7746129606389e-25	2.89883	2.66841	2.48066	0.081453	0.124736	0.115837
MELO13C_3G057290	MELO3C011657	-1.44085	7.88567357989166e-47	2.48683377258335e-45	93.4068	79.9661	98.4052	39.1239	42.6812	34.2901
MELO13C_3G057690	MELO3C030156	-1.38892	7.68087463709552e-06	3.17647079897062e-05	4.3447	5.60762	4.37169	1.65837	2.28815	2.70511
MELO13C_3G057780	MELO3C011604	-1.01451	0.0140839467225613	0.0318474971047674	1.45152	2.06713	1.37928	1.17699	0.609623	0.953289
MELO13C_3G057950	MELO3C011588	-1.03239	3.41307991348768e-06	1.48140656710153e-05	4.93357	5.67281	4.51455	3.60342	2.7488	2.65845
MELO13C_3G058240	MELO3C011570	1.12919874676206	1.88312513696833e-06	8.43964960895693e-06	0.757505	1.57091	2.00746	3.50242	3.48166	2.94109
MELO13C_3G058350	MELO3C011565	1.10060799793373	3.30310585793189e-19	3.80329575229062e-18	27.0706	24.5171	22.7299	68.9082	67.1697	52.283
MELO13C_3G058540	MELO3C011541	1.29575942294069	0.0115695567661128	0.0267179977962088	0.732765	0.145707	0.487912	0.55819	0.943712	2.82652
MELO13C_3G058620	MELO3C011536	-1.15813	3.91196646273841e-53	1.47633587279448e-51	112.908	119.683	122.33	61.4461	63.6749	62.0484
MELO13C_3G058950	MELO3C011501	-1.56669	1.75584265340299e-50	6.1514419239528e-49	39.5315	33.799	33.3317	12.8712	14.5687	14.9072
MELO13C_3G059120	MELO3C026115	-2.06996	1.63817417495192e-07	8.32056304101015e-07	1.96654	3.13563	1.7855	0.722063	0.730094	0.220335
MELO13C_3G059470	MELO3C030217	-4.97754	5.29859911436844e-20	6.25533293950454e-19	5.4496	4.0794	4.5443	0.169113	0	0.590017
MELO13C_3G059540	MELO3C024982	-1.09075	2.59840819826829e-24	3.82678051007518e-23	82.6759	91.1944	74.9127	43.7605	45.6236	51.989
MELO13C_3G059610	MELO3C024989	-11.0635	5.13314983230286e-52	1.86519585941908e-50	43.9571	44.5272	42.037	0	0.100753	0
MELO13C_3G059860	MELO3C025017	5.0714492771434	5.62311462940944e-08	3.01259246716534e-07	0	0.250792	0	2.00223	2.50292	2.06469
MELO13C_3G059870	MELO3C025018	2.60003691686944	3.24601497544365e-07	1.59160944461089e-06	0.869024	0.125396	0.340977	2.15246	3.47499	3.65943
MELO13C_3G059940	MELO3C025025	2.85258051220352	1.84602377380056e-215	1.26329560253751e-212	52.9929	45.6392	51.2943	426.451	425.347	447.336
MELO13C_3G059950	MELO3C025026	4.9582931286229	7.15495549483195e-79	5.22744613198932e-77	2.51609	1.9308	1.82647	84.1374	44.7514	92.0175
MELO13C_3G059960	MELO3C025026	1.38861265210577	2.8561186229141e-22	3.79031126880585e-21	648.309	796.852	596.62	2221.73	1558.95	2418.73
MELO13C_3G060410	MELO3C020009	-1.41573	1.89839242230611e-13	1.57725602711228e-12	16.915	9.97368	15.4307	6.74635	6.35757	6.0443
MELO13C_3G060460	MELO3C020007	-1.98647	2.90678695179408e-90	2.77564354048058e-88	232.063	241.818	236.725	67.1473	86.8456	60.4471
MELO13C_3G060540	MELO3C020002	-3.2603	1.06958182101355e-127	1.9962286168553e-125	89.9776	84.8101	84.0075	9.43088	10.0631	15.7001
MELO13C_3G060650	MELO3C019992	-6.40137	7.41588897099157e-19	8.37909744493434e-18	63.7498	51.3927	70.5291	1.84732	0	0.18189
MELO13C_3G060660	MELO3C030035	-1.64416	6.5601458314442e-07	3.1029086732191e-06	2.44939	1.63223	1.95627	0.727987	0.668438	1.07916
MELO13C_3G060740	MELO3C019981	-1.18841	7.72257892844025e-48	2.48113529578839e-46	943.698	911.378	1008.94	507.991	510.261	432.826
MELO13C_3G060790	MELO3C030034	1.10651126214448	6.10486431715707e-43	1.71688855385253e-41	57.9846	55.8752	63.4739	146.122	154.209	145.108
MELO13C_3G061210	MELO3C019948	1.33113041366398	6.591514271197e-14	5.62910931729095e-13	2.68514	3.00831	2.87522	9.02888	9.30179	7.96047
MELO13C_3G061710	MELO3C019906	2.27099872479951	5.2773320269525e-15	4.83892927705828e-14	0.510842	0.503	0.747338	4.2286	4.69006	3.25895
MELO13C_3G061910	MELO3C030268	-1.08861	6.16528368777875e-05	0.000223272665567292	3.60005	3.61756	5.2686	2.83161	2.12764	1.83811
MELO13C_3G062450	MELO3C012387	-1.04313	0.000185785533645551	0.000621403878420197	3.48746	2.54151	3.99777	1.3978	2.48647	2.55417
MELO13C_3G062780	MELO3C019840	1.08329922633554	9.09443200283576e-20	1.06690679438982e-18	10.7517	13.0503	11.7333	30.5728	31.2428	26.6565
MELO13C_3G062850	NA	-1.07713	8.36632820185238e-05	0.000296088119262247	21.2174	23.5341	15.072	6.98099	6.8894	6.70422
MELO13C_3G062860	MELO3C019831	-1.43452	1.88771505567791e-18	2.08471167794876e-17	34.7249	40.4399	26.9708	14.9586	12.7549	13.7136
MELO13C_3G063030	MELO3C019815	-1.05989	2.87692452366207e-21	3.65038692650076e-20	43.7362	37.7387	36.215	21.0265	20.0325	23.1096
MELO13C_3G063090	MELO3C019808	-1.13013	0.00240960843154671	0.00651082667802764	2.07695	0.694916	2.05651	0.784636	1.21117	0.600319
MELO13C_3G063210	MELO3C019796	1.10780207968427	0.00751717521659425	0.0181369852152638	0.432714	0.471138	0.622186	1.40279	1.29227	1.42109
MELO13C_3G063610	MELO3C026500	-1.01592	8.68023618143882e-23	1.18724349636868e-21	396.669	430.431	333.109	192.47	221.136	217.445
MELO13C_3G063680	MELO3C026507	1.63081032145355	0.0124892455919385	0.0285846390192304	0.101754	1.10877	0.692769	1.00668	2.26872	2.14353
MELO13C_3G063700	MELO3C026509	-1.65595	9.18727271190965e-12	6.80182866121547e-11	2.17245	1.34306	2.75267	0.683865	0.853392	0.781354
MELO13C_3G063860	MELO3C026525	-2.60532	2.20481907131433e-12	1.70875558830061e-11	1.32384	2.37147	1.41844	0.235547	0.40987	0.318285
MELO13C_3G063920	MELO3C027420	-1.45018	9.35046701870704e-56	3.77884031287511e-54	271.521	250.867	238.339	98.4761	117.06	107.735
MELO13C_3G064050	MELO3C026545	-1.27354	0.00351473236359001	0.00917800247068214	0.856839	1.12402	1.31137	0.33192	0.677091	0.567888
MELO13C_3G064080	MELO3C026548	-4.31335	1.48589518423094e-14	1.32632296227222e-13	6.09258	3.30888	2.78339	0.609457	0.098835	0.131454
MELO13C_3G064100	MELO3C026550	-1.07728	8.39427825965855e-39	2.09908078770755e-37	2471.65	2385.39	2813.56	1381.61	1403.61	1486.24
MELO13C_3G064160	MELO3C026558	-1.28924	5.18381378007942e-24	7.52110932191028e-23	14.0607	12.3987	14.457	5.87024	8.03637	6.56995
MELO13C_3G064440	MELO3C011473	1.73733870689537	2.14479618173479e-100	2.62099200065566e-98	87.2341	91.7199	75.4815	321.131	313.511	342.447
MELO13C_3G064460	MELO3C011475	-5.14495	3.36938599834026e-50	1.1645369452176e-48	163.174	164.009	101.16	5.28033	3.07861	4.68168
MELO13C_3G064470	MELO3C011474	-2.10183	1.61391524625435e-51	5.79260139958075e-50	535.692	679.544	416.591	148.104	143.488	144.268
MELO13C_3G064500	MELO3C030287	-3.00667	1.62290580736683e-98	1.87181214748545e-96	158.493	145.478	110.603	18.3307	20.5942	19.0209
MELO13C_3G064750	MELO3C011443	1.7827450584984	2.12489482399384e-05	8.28084838941047e-05	0.294415	0.205264	0.460993	1.35302	1.01093	1.44842
MELO13C_3G064870	MELO3C011430	-1.23451	8.09796337181380e-11	5.62609773344627e-10	9.50618	6.62528	10.5705	4.94744	4.26349	4.45307
MELO13C_3G065030	MELO3C011413	1.39832965182109	6.32420194420155e-09	3.73843552877794e-08	1.02218	0.781692	0.634314	2.51671	3.61214	2.64744
MELO13C_3G065130	MELO3C011402	-1.05518	1.15766547273649e-24	1.73480818651679e-23	56.6849	59.417	51.1024	31.9407	34.0661	29.5996
MELO13C_3G065260	MELO3C011389	-3.32967	8.0809393899224e-23	1.10748788835185e-21	100.287	75.6995	89.8733	8.806	7.91473	14.6306
MELO13C_3G065420	MELO3C011375	1.17519864781462	3.36522380825307e-13	2.75690521881227e-12	7.49901	13.7909	8.99102	25.126	26.0982	21.0619
MELO13C_3G065530	MELO3C011365	1.52456146653433	1.67152375981786e-58	7.22450163980224e-57	130.607	104.37	124.155	411.362	406.381	389.507
MELO13C_3G065620	MELO3C011356	-3.5382	2.20685008094299e-88	2.0136280960782e-86	17.3826	20.3043	23.1848	2.52138	1.34862	2.43126
MELO13C_3G065790	MELO3C011339	1.05053785690172	2.78881763542089e-07	1.38028992418493e-06	5.03021	2.9798	3.12225	8.75607	10.5903	7.25538
MELO13C_3G065880	MELO3C011331	1.0237500467105	6.40325333544013e-05	0.000231441533409482	0.388525	0.523929	0.727757	1.81217	1.77597	1.16124
MELO13C_3G066060	MELO3C011311	-2.2957	8.08855308091013e-125	1.46953977655827e-122	173.33	152.247	170.433	33.6651	37.4706	43.4789
MELO13C_3G066070	MELO3C011308	-1.66688	8.24283441413318e-19	9.28789190571648e-18	29.7449	36.3049	22.4368	7.77388	11.9022	10.8341
MELO13C_3G066180	MELO3C011296	1.84803505598844	0.0010292702637477	0.00300753181251641	0.635109	0.234013	0.358426	3.14947	1.63373	1.84684
MELO13C_3G066190	MELO3C011295	-2.39503	8.49167989941489e-19	9.55255826493083e-18	12.774	4.69006	9.7224	2.17509	1.69066	2.17765
MELO13C_3G066250	MELO3C011290	-1.2191	0.00413186171544852	0.0105875088639738	1.41922	1.33971	1.68268	0.599077	0.507927	0.633645
MELO13C_3G066270	MELO3C011288	-1.37282	5.68947949118329e-16	5.48123012454214e-15	8.47806	7.85327	8.20352	3.23481	3.83562	3.06478
MELO13C_3G066280	MELO3C011287	2.53115628458599	0.000263509226860795	0.000859251020878672	0.291942	0.052984	0.416152	1.57523	1.22539	1.32411
MELO13C_3G066290	MELO3C011286	-1.37009	0.00722075191721428	0.0174958145710385	1.35755	1.89004	0.983945	0.680023	0.657752	0.77564
MELO13C_3G066470	MELO3C011270	-1.35009	5.19597529133428e-09	3.1018718444633e-08	11.7872	20.1207	17.7419	8.08894	6.68112	5.95826
MELO13C_3G066490	MELO3C011268	-3.42055	4.4003134636772e-31	8.37242218807163e-30	8.48438	7.00981	9.97953	0.599788	1.082	0.76936
MELO13C_3G066510	MELO3C011263	-3.70304	1.45067202006308e-85	1.24612119547678e-83	16.5316	12.1797	14.1657	1.16057	1.68115	1.87295
MELO13C_3G066550	MELO3C011257	-1.26803	9.38556949954491e-16	8.90826360728881e-15	30.3219	28.6537	19.9589	13.2888	13.4715	11.5175
MELO13C_3G066610	MELO3C024960	1.26492578408269	4.91231171033238e-06	2.08798673733175e-05	0.537168	0.555509	1.0717	1.72774	1.91254	2.22639
MELO13C_3G066740	MELO3C011242	3.34159470891994	7.16693125963967e-185	3.42179299442796e-182	4.12006	6.38553	5.75969	67.7212	69.383	68.0992
MELO13C_3G066840	MELO3C011232	-2.60864	4.52168667605423e-13	3.67498921058564e-12	1.55478	1.33785	1.24614	0.212262	0.289434	0.311553
MELO13C_3G066900	MELO3C011226	1.35606971464544	1.97206963396125e-16	1.95210171577746e-15	4.17702	4.37384	3.44698	12.2695	12.662	11.7861
MELO13C_3G066990	MELO3C011216	-1.43743	4.09590472930178e-31	7.82222549698284e-30	45.9362	45.3782	49.2048	20.1416	19.7182	20.7698
MELO13C_3G067170	MELO3C011201	-1.1431	1.18849991188705e-23	1.69326184531861e-22	173.054	205.202	156.776	94.8597	92.5061	88.1905
MELO13C_3G067250	MELO3C011192	1.51290483703331	9.93446181298208e-29	1.7372615078409e-27	2.99532	2.92939	2.84817	8.68363	9.86289	10.1735
MELO13C_3G067290	MELO3C011188	-2.04868	1.90060804309615e-08	1.06436124181026e-07	1.88926	1.11206	1.42858	0.319456	0.44399	0.488137
MELO13C_3G067300	NA	-1.73822	8.47843625203294e-12	6.29520058785665e-11	1644.87	1704.72	974.539	485.401	510.498	541.498
MELO13C_3G067340	MELO3C011183	-1.94454	4.73117375863119e-56	1.91958492617981e-54	70.0466	52.8403	60.4276	17.3714	18.1195	17.8811
MELO13C_3G067410	MELO3C011175	-1.18158	2.78207164800796e-05	0.00010628197047563	0.905317	1.20071	1.09092	0.561122	0.451609	0.589265
MELO13C_3G067430	MELO3C011173	-2.29747	9.53102195797238e-143	2.3294271523473e-140	403.561	424.943	372.184	100.99	93.3198	88.8927
MELO13C_3G067540	MELO3C011160	-2.51468	3.65541627150616e-83	2.95455496275675e-81	73.1526	66.8538	59.1241	13.7091	12.7939	11.5097
MELO13C_3G067560	MELO3C011158	-3.60151	5.44777689414624e-25	8.28080842902034e-24	2.83334	1.78928	3.42986	0.173623	0.433113	0.157414
MELO13C_3G067670	MELO3C011148	-2.96598	1.9535329504833e-31	3.76936386028404e-30	2.8005	3.7014	2.84528	0.416257	0.59308	0.348203
MELO13C_3G067860	MELO3C011129	-1.07904	3.90328761263365e-11	2.77186076400445e-10	31.4231	26.6528	36.8577	18.0357	12.7341	21.4932
MELO13C_3G067930	MELO3C011123	1.95077484427516	0.0185035395323302	0.040511641953582	0.360381	0	1.02099	1.0203	1.59524	0.948005
MELO13C_3G067990	MELO3C011118	-1.18946	2.94694169955729e-41	7.96062014367252e-40	155.453	142.23	137.449	75.1114	73.241	74.5521
MELO13C_3G068010	MELO3C011116	-5.29647	0	0	79.6878	75.027	75.3891	2.26853	2.23969	3.10139
MELO13C_3G068030	MELO3C011114	1.81986578827598	2.3090545597522e-10	1.55578897642641e-09	0.54206	0.371737	0.444887	1.36715	1.59963	1.47611
MELO13C_3G068040	MELO3C011113	-1.2591	9.07338885819356e-32	1.7673308658322e-30	91.272	89.7851	105.356	48.8229	51.1092	38.658
MELO13C_3G068230	MELO3C011096	-3.28332	4.6649283613257e-74	3.04034854787354e-72	21.3079	15.1688	14.2323	1.97173	1.54907	2.55486
MELO13C_3G068510	MELO3C011063	-1.35436	1.773769311842e-41	4.81686295927465e-40	118.128	92.1638	114.946	49.9459	49.5536	49.1386
MELO13C_3G068520	MELO3C011062	-1.57396	6.47159536554949e-50	2.20700752250384e-48	81.2899	72.8129	72.569	27.7086	27.7301	29.1443
MELO13C_3G068610	MELO3C011053	-1.15163	4.93404409171276e-18	5.34543140912206e-17	10.743	9.47817	10.7861	5.12047	6.59525	5.33425
MELO13C_3G068670	MELO3C011048	-1.28907	5.12162571048178e-13	4.14944656022853e-12	11.7545	11.2163	8.70872	5.06173	4.67157	6.34892
MELO13C_3G068770	MELO3C011038	-2.12425	1.94955224090898e-140	4.5482167620297e-138	129.513	114.342	134.286	33.2879	34.8208	33.6928
MELO13C_3G068870	MELO3C011027	-1.07422	7.24340160219803e-15	6.56833192990837e-14	47.6773	52.5625	44.2959	20.9384	27.1298	32.0038
MELO13C_3G068930	MELO3C011021	-1.54247	1.62835176863891e-10	1.1102644241168e-09	232.55	205.16	349.854	107.246	115.585	97.9813
MELO13C_3G069050	MELO3C011009	1.04459389453201	2.659218255817e-05	0.000101854012671498	0.587623	0.632454	0.887163	1.57124	1.94679	1.69561
MELO13C_3G069110	MELO3C011002	-1.63663	3.9146175425221e-07	1.90127982370425e-06	6.46398	6.4795	7.41134	2.90536	1.44786	3.57992
MELO13C_3G069140	MELO3C010999	-5.53451	1.12658799605918e-29	2.03599045414569e-28	6.45937	7.24526	4.86318	0.387758	0	0
MELO13C_3G069370	MELO3C010979	3.92727844191845	1.1025825925601e-27	1.8584581794137e-26	0.12077	0.271888	0.203332	3.04101	4.43307	4.48078
MELO13C_3G069380	MELO3C010978	1.35182273131563	0.0168307400736683	0.0372424114801046	0.297437	0.458518	0.337745	1.23231	0.30874	1.56435
MELO13C_3G069410	MELO3C010975	-1.12512	7.39986831153074e-36	1.66761027920665e-34	792.842	833.884	716.909	400.592	430.092	437.454
MELO13C_3G069500	MELO3C010969	1.83252722506304	8.39139907456329e-17	8.44073606079296e-16	10.48	15.378	7.65991	48.6946	51.9705	42.8134
MELO13C_3G069580	MELO3C010961	1.31945465314978	0.000223027978735401	0.000735190173962392	0.91457	0.880368	0.486469	2.3886	2.07186	3.58227
MELO13C_3G069870	MELO3C010933	-1.01708	6.98364408122651e-22	9.08469089497637e-21	84.6271	75.6628	72.7837	45.9525	46.2102	42.8599
MELO13C_3G069890	MELO3C010931	1.39688164055986	2.88744575789852e-08	1.59053558920463e-07	0.56612	0.333892	0.570733	1.54595	1.4351	1.91302
MELO13C_3G069960	MELO3C010925	-1.22837	5.80802059707321e-21	7.24414719671403e-20	31.4176	33.5512	33.4956	14.6713	19.6133	14.2869
MELO13C_3G070040	MELO3C010917	-2.09997	1.21070335475783e-08	6.94294409865313e-08	2.42141	1.4025	1.89971	0.529078	0.368521	0.560114
MELO13C_3G070080	MELO3C010913	-1.61649	4.52109312958271e-35	9.89531364076045e-34	30.7846	25.1092	25.4703	8.63939	11.8278	10.277
MELO13C_3G070100	MELO3C010911	-3.57402	1.5028229797928e-18	1.66682635197981e-17	43.9717	37.4505	33.9508	2.87841	2.39835	6.3762
MELO13C_3G070120	MELO3C010910	-1.81234	3.53816547057506e-62	1.7011367004896e-60	158.712	126.476	153.728	41.8975	49.8992	52.0898
MELO13C_3G070150	MELO3C012985	2.07809562421676	1.0197499519403e-63	5.0814239110035e-62	3.65726	4.71962	4.07673	22.4418	21.0277	22.5363
MELO13C_3G070240	MELO3C010899	-2.19729	6.2733864004399e-58	2.65551799589755e-56	14.1761	13.643	14.4515	3.76389	3.81897	3.24805
MELO13C_3G070270	MELO3C010896	-1.11605	4.12749575649005e-19	4.73393787043245e-18	16.2436	13.1049	16.6868	7.53496	8.9526	8.55324
MELO13C_3G070280	MELO3C010895	-2.2716	4.9355949618178e-06	2.09744906988448e-05	1.52562	1.59126	2.33806	0.281904	0.24658	1.02857
MELO13C_3G070300	MELO3C010893	-1.0838	3.358141382681e-16	3.27518492097106e-15	39.5682	41.2801	35.2802	20.7501	23.904	23.3951
MELO13C_3G070400	MELO3C010885	1.05074869241358	4.54344134692654e-07	2.18651783526493e-06	4.93349	10.821	6.89688	18.7632	21.9056	16.0392
MELO13C_3G070430	MELO3C010882	1.02109807226253	0.00192903871317789	0.00531300842253046	1.5663	0.877993	1.74178	2.50222	2.63788	3.60102
MELO13C_3G070460	MELO3C010878	-1.01135	1.33416555960663e-06	6.07191729965067e-06	3.41138	4.21221	5.41895	2.52258	1.5004	2.28762
MELO13C_3G070490	MELO3C010876	-6.20034	0.00163162097960079	0.00457049784570939	7.10032	7.96754	5.57514	0	0.435537	0
MELO13C_3G070500	MELO3C010875	1.17660204397299	1.30141959050032e-14	1.16520471840259e-13	73.1943	103.283	70.0024	227.47	250.905	261.776
MELO13C_3G070530	MELO3C010872	2.04028850626223	6.40757520435316e-53	2.3874322857599e-51	14.1111	19.7933	16.9938	69.0177	94.4839	80.2993
MELO13C_3G070550	MELO3C010870	2.28448599736141	8.40465628346194e-09	4.90790482624473e-08	0.476038	0.285078	1.34199	3.84235	4.34741	4.14501
MELO13C_3G070560	MELO3C010869	2.05824480646094	7.97733367646357e-41	2.12143342458286e-39	10.1154	7.35752	12.7373	47.4635	52.0619	48.9979
MELO13C_3G070580	MELO3C010866	1.34420472809226	2.30338258192817e-42	6.34744220227992e-41	173.546	205.473	173.923	523.898	591.877	493.983
MELO13C_3G070590	MELO3C010865	1.92229963724852	5.85713785055913e-05	0.000212751309398406	0.741638	0.675936	0.323014	1.75105	1.81481	4.13262
MELO13C_3G070660	MELO3C010858	1.9394648147278	1.16392233791886e-06	5.3337780351505e-06	0.502038	0.180381	0.487584	1.87878	1.67828	3.16571
MELO13C_3G070690	MELO3C010854	-3.33388	4.16599854882883e-83	3.34093555497874e-81	9.02801	5.81785	7.42378	0.618478	0.912512	0.72756
MELO13C_3G070850	MELO3C010838	2.01875732161953	2.02535393507957e-06	9.02942807539272e-06	0.094564	0.5075	0.81848	1.73769	2.00352	2.24691
MELO13C_3G070870	MELO3C010836	-2.51655	1.17284888965078e-11	8.6272259779758e-11	3.71798	1.68492	3.52382	0.389805	0.660927	1.37173
MELO13C_3G070940	MELO3C010831	-4.24541	1.4173797357499e-57	5.92643706210701e-56	23.3396	19.3502	16.2621	1.08804	1.26921	1.48855
MELO13C_3G070960	MELO3C010829	-2.88959	2.90797363867941e-33	5.97604592613497e-32	16.9222	20.3962	22.566	2.46749	3.89379	2.705
MELO13C_3G070990	MELO3C010827	-1.70741	6.10386105676353e-34	1.28393716696061e-32	4.87128	3.82584	3.89922	1.38496	1.68517	1.52468
MELO13C_3G071010	MELO3C010825	-4.4582	3.25588884225385e-28	5.57028316095597e-27	14.3824	8.6729	8.70652	0.527959	0.282273	0.893821
MELO13C_3G071030	MELO3C010823	-1.48088	1.10050246724282e-05	4.4633179874546e-05	0.919433	1.03734	1.14443	0.542197	0.341606	0.447758
MELO13C_3G071090	MELO3C010817	1.6681008692076	5.30420527089033e-55	2.10222652917719e-53	23.3493	27.7178	33.3607	103.429	115.018	104.286
MELO13C_3G071130	MELO3C010813	-1.06026	9.76375038836891e-25	1.46849667013343e-23	260.901	222.538	244.337	128.054	157.337	137.671
MELO13C_3G071260	MELO3C010798	-1.96909	2.11302780250172e-65	1.09270682078993e-63	117.788	119.229	109.476	27.149	32.4566	34.3675
MELO13C_3G071300	MELO3C010793	-3.74143	3.09689652035048e-109	4.32512146685682e-107	22.7008	22.7079	17.4884	2.35427	1.50338	1.91792
MELO13C_3G071330	MELO3C030339	1.14413484183432	5.55914877340255e-05	0.000202721606375085	4.55306	4.74741	5.40386	12.8741	13.9882	14.1299
MELO13C_3G071540	MELO3C010767	-3.95202	1.73477164206193e-45	5.26847068217921e-44	18.1716	18.3862	15.6389	1.38898	1.66454	0.835631
MELO13C_3G071600	MELO3C010762	-1.23529	2.52576448679169e-41	6.84088983032102e-40	89.9513	89.1313	86.3357	39.6604	48.4795	40.9547
MELO13C_3G071630	MELO3C030120	1.15947392773184	0.00707257157356599	0.0171691964532706	0.451749	0.147865	0.598467	1.1301	1.69721	1.16362
MELO13C_3G071650	MELO3C010758	-1.40612	6.10658334047676e-05	0.000221224909087679	4.10418	2.29841	3.10162	1.58723	0.916071	1.64523
MELO13C_3G071740	MELO3C010749	1.84292265014224	5.28828992511238e-43	1.48928109962356e-41	10.7725	10.4092	10.9015	45.2184	41.2893	46.9579
MELO13C_3G071810	MELO3C010741	-2.35324	6.34356132680703e-32	1.24625180898898e-30	39.3889	29.1428	30.037	6.60082	6.74981	9.41314
MELO13C_3G071820	MELO3C010739	2.03686995557343	1.74591039939214e-69	9.93712609096668e-68	63.181	73.154	79.436	357.273	284.407	364.339
MELO13C_3G071840	MELO3C010737	-1.50873	4.94646582160065e-54	1.92696287129908e-52	35.0044	26.9572	31.7332	12.6988	13.2578	12.8313
MELO13C_3G071880	MELO3C010732	1.24785509371922	4.55237695939086e-29	8.07083756271972e-28	9.88487	9.49031	8.49818	26.2314	28.3262	24.8384
MELO13C_3G071950	MELO3C010725	-2.12924	7.45238197412847e-09	4.37760806663398e-08	6.84037	8.4772	9.06258	1.75488	1.17434	2.63821
MELO13C_3G071990	MELO3C010721	-1.77143	3.23613828099983e-69	1.83530162731841e-67	31.9656	35.7802	35.0118	10.7497	10.4611	11.4934
MELO13C_3G072040	MELO3C010716	-1.12745	2.37413693866194e-31	4.56804417532611e-30	218.919	246.92	224.849	126.181	125.398	107.134
MELO13C_3G072050	MELO3C010715	-3.71228	8.07593883076612e-36	1.81598054978782e-34	3.00022	3.54306	3.71105	0.23281	0.522033	0.303411
MELO13C_3G072060	MELO3C010714	1.1141807228545	1.17777849336393e-05	4.75045038679008e-05	0.905417	0.734211	1.38575	2.52658	2.67088	3.22072
MELO13C_3G072120	MELO3C010708	-1.10847	5.82282774166264e-19	6.63020818282496e-18	46.6736	60.8522	51.4308	30.9504	32.6196	24.3952
MELO13C_3G072180	MELO3C010703	-1.45044	1.10957310795202e-08	6.3933583795271e-08	2.45889	2.17625	2.21407	1.08301	1.17731	0.594015
MELO13C_3G072210	MELO3C010700	-1.32812	2.19319071961613e-11	1.58758794627457e-10	2.35023	3.30845	3.45168	1.40691	1.48045	1.36959
MELO13C_3G072410	MELO3C010681	-1.53783	8.42218013556799e-55	3.32514150352328e-53	18.3993	15.6454	17.1511	6.83972	7.06636	6.44472
MELO13C_3G072470	MELO3C010674	-1.23141	3.49650049338367e-38	8.55579918106873e-37	69.2438	61.9821	67.7886	32.8032	33.0957	36.6406
MELO13C_3G072500	MELO3C010673	-2.26942	7.55956472559603e-39	1.89496781216711e-37	36.6095	45.3352	40.3806	10.6144	11.002	9.20658
MELO13C_3G072540	MELO3C010669	1.13944643969772	7.3846695300883e-07	3.46610117633088e-06	0.950348	0.444058	0.651456	2.0176	2.04132	1.88468
MELO13C_3G072550	MELO3C010668	-1.29257	3.90826960533367e-32	7.72993978781312e-31	41.4847	50.7409	50.9474	23.7443	24.3594	20.7946
MELO13C_4G072900	MELO3C030348	2.57672841018838	0.00127954149131445	0.00366322504764825	0	0.512449	0	1.5148	1.4691	1.36133
MELO13C_4G072930	MELO3C003318	-1.81089	2.62335680641324e-47	8.32419091741325e-46	26.7304	20.8971	29.4535	7.63987	9.3572	8.60164
MELO13C_4G072950	MELO3C003320	-1.27546	8.04362014279734e-16	7.68429602287713e-15	192.01	170.991	152.153	81.5907	62.4782	102.178
MELO13C_4G073060	MELO3C003331	-1.38804	1.67595795532439e-29	3.01027268790986e-28	139.092	143.608	195.47	68.3362	75.0217	71.0206
MELO13C_4G073130	MELO3C013892	-2.31976	2.86409877556916e-91	2.79999751725881e-89	345.965	326.587	270.318	66.3373	67.2496	78.5259
MELO13C_4G073230	MELO3C000538	-3.21032	8.64712729418189e-109	1.18350348899703e-106	127.352	135.776	116.45	16.9565	12.0459	20.9294
MELO13C_4G073310	MELO3C003370	-1.48198	2.30605357544704e-20	2.7653784990612e-19	6.25586	6.4489	5.25661	2.33805	2.0881	2.64375
MELO13C_4G073320	MELO3C003372	-1.32806	4.60695087646947e-36	1.04509062424219e-34	39.3215	35.238	32.1991	16.0538	16.6423	16.9601
MELO13C_4G073340	MELO3C003374	-1.81943	1.0232035217509e-40	2.70352230393128e-39	13.4788	13.7254	16.2158	4.70575	5.12886	5.58586
MELO13C_4G073350	MELO3C003375	-3.46768	1.49491936451777e-288	2.55755787946249e-285	889.188	934.353	804.243	98.1965	94.039	82.0869
MELO13C_4G073400	MELO3C003379	-1.7632	2.27559322403489e-39	5.77027504893918e-38	19.2681	19.0696	20.1318	7.57621	6.22787	5.66753
MELO13C_4G073420	MELO3C003381	1.01171222469849	5.58283459664219e-12	4.21071250070037e-11	7.69077	10.0065	10.9585	20.263	26.9683	20.6562
MELO13C_4G073430	MELO3C003382	1.53760652469244	3.81245139337156e-07	1.85429109466757e-06	0.471886	0.47967	0.913689	1.55395	1.37898	2.41616
MELO13C_4G073440	MELO3C030360	1.99188444656036	0.012912196574168	0.0294574281217545	0.291722	1.17197	0.107964	2.08074	0.89787	3.01119
MELO13C_4G073460	MELO3C030350	2.79146266133758	0.00339517081610462	0.00889861570976994	0.125896	1.76445	0.716295	7.67734	4.66234	11.2021
MELO13C_4G073470	MELO3C003385	7.14162180500819	7.34377779020573e-09	4.31628279510231e-08	0	0.06125	0.098949	4.47982	2.60565	6.69188
MELO13C_4G073480	MELO3C003384	5.34336160311172	5.57009412073129e-09	3.31172986674235e-08	0.007509	0.309235	0.165168	8.09342	7.68142	9.58937
MELO13C_4G073490	MELO3C003385	1.85978230148144	1.33905442633169e-07	6.87613491060267e-07	0.863881	0.529677	0.801558	3.53785	2.25253	4.20179
MELO13C_4G073500	MELO3C030349	2.11853929340021	8.60809652539311e-16	8.20065993811233e-15	0.74517	2.16351	1.34897	8.08131	6.60085	9.13337
MELO13C_4G073540	MELO3C003388	-1.04306	1.24996853674028e-06	5.70136726489179e-06	9.73173	10.347	10.9096	4.36251	3.65523	5.60511
MELO13C_4G073560	MELO3C003390	-1.36303	0.00013585003369259	0.000465609547864585	1.62543	2.44609	1.51401	0.554348	0.824613	0.867874
MELO13C_4G073600	MELO3C003394	-1.21739	2.35483257847386e-32	4.69366144039498e-31	226.427	289.227	226.1	118.68	121.013	115.086
MELO13C_4G073690	MELO3C003403	-2.47787	2.61930439771419e-48	8.50859482358739e-47	73.8722	81.8288	53.8399	14.363	16.1264	16.3435
MELO13C_4G073720	MELO3C003407	-2.95743	4.96161873136695e-19	5.66529658258974e-18	3.45874	5.0959	3.08576	0.562569	0.421021	0.686757
MELO13C_4G073760	MELO3C003410	-1.26573	3.24355849796325e-14	2.83001512805718e-13	18.3815	17.9938	14.8628	8.65629	9.04191	9.04072
MELO13C_4G073770	MELO3C003411	-3.17929	1.53098826018641e-06	6.9201208678175e-06	1.40744	1.63324	0.788464	0.240968	0	0
MELO13C_4G073910	MELO3C003425	-1.48322	2.17023786306813e-56	8.94678380096159e-55	185.985	169.901	166.929	61.9404	74.8384	68.2925
MELO13C_4G074120	MELO3C026641	-1.50392	3.75180085713719e-45	1.12280570841147e-43	12.1003	13.5263	12.8439	5.34003	5.58994	5.48806
MELO13C_4G074210	MELO3C003452	1.4852303642757	0.000217052056743403	0.000717680580599464	0.436618	0.128142	0.362181	0.993872	0.90806	1.12407
MELO13C_4G074390	MELO3C003468	-2.10798	2.14353214828746e-44	6.27770542144673e-43	43.3743	38.0602	39.7304	10.7928	8.4285	14.3195
MELO13C_4G074440	MELO3C003473	-1.41642	6.22575558568513e-09	3.68236134180685e-08	5.53808	7.99941	5.87861	3.54188	1.98722	2.95289
MELO13C_4G074460	MELO3C003475	1.05421260473408	1.05484398274389e-07	5.47697191849573e-07	0.785537	1.22644	1.02314	3.08918	2.48392	2.65381
MELO13C_4G074570	MELO3C003486	1.43062227138513	4.83986963297112e-19	5.53243449693191e-18	1.08722	1.31542	1.40376	4.07666	4.95738	3.73733
MELO13C_4G074580	MELO3C003487	-1.07757	5.13786349807619e-31	9.73964336246577e-30	40.5564	32.4887	42.2117	20.1225	22.6228	21.5277
MELO13C_4G074590	MELO3C003488	-1.10779	1.38617003275362e-21	1.77862942327699e-20	26.2668	25.3033	24.9936	12.4884	13.2481	15.9073
MELO13C_4G074650	MELO3C003492	-5.03239	9.80245198095345e-11	6.76451560231846e-10	1.90351	1.12113	0.906982	0.087066	0	0
MELO13C_4G074680	MELO3C003497	1.34224053133235	8.1706226870316e-17	8.22672308802152e-16	10.9056	18.8553	17.3667	45.547	51.1878	44.6391
MELO13C_4G074860	MELO3C003520	1.06212513801992	6.71236883189288e-16	6.44249332018517e-15	8.10178	7.05442	6.00959	16.6584	17.9585	17.1404
MELO13C_4G074900	MELO3C003524	-1.06128	1.04124789821693e-06	4.80162159712344e-06	1.86815	1.36101	1.96072	1.07056	0.972993	0.97598
MELO13C_4G074920	MELO3C003526	-2.02823	9.05538596865061e-07	4.20604239675106e-06	1.0873	1.54661	1.53724	0.454956	0.371276	0.143568
MELO13C_4G075050	MELO3C003540	-1.46449	2.15588390782475e-26	3.46053922030039e-25	49.588	67.8537	58.3903	20.8738	21.4411	25.3331
MELO13C_4G075070	MELO3C003542	-1.24205	8.54258285358394e-30	1.55478037219928e-28	126.908	130.536	106.902	54.7761	54.8454	57.7572
MELO13C_4G075120	MELO3C003547	1.10994884390791	1.1142082254195e-06	5.11394922152076e-06	5.22591	2.71845	3.08705	8.98325	7.94621	10.6319
MELO13C_4G075190	MELO3C003553	-3.97117	3.19959536286219e-84	2.69211855735905e-82	23.1994	19.4929	25.2305	2.42826	1.28302	1.03537
MELO13C_4G075210	MELO3C003555	-2.88015	3.47504940940021e-50	1.19903805672246e-48	16.6817	12.5641	14.0884	2.27876	1.72445	2.06019
MELO13C_4G075240	MELO3C003559	-1.06872	2.87368011283462e-18	3.14984798272796e-17	35.1895	43.9581	46.1509	21.5943	24.7865	22.5304
MELO13C_4G075290	MELO3C003565	-1.08776	0.00269038293017084	0.00720500411641109	1.17531	0.85185	1.10158	0.456466	0.486573	0.612957
MELO13C_4G075300	MELO3C003566	-1.04404	1.02120109865586e-11	7.54417364354255e-11	13.6515	13.4183	12.5786	6.89416	8.69341	6.32451
MELO13C_4G075380	MELO3C003574	-1.39668	3.25183781166966e-33	6.67602302735781e-32	109.43	110.686	89.5544	39.6474	50.2787	45.4
MELO13C_4G075410	MELO3C003576	-1.72405	3.41428349227924e-11	2.43979255469867e-10	9.45815	9.74107	10.0481	3.29362	2.58024	4.04824
MELO13C_4G075420	MELO3C003577	-1.06883	1.07906564051627e-33	2.25592847248462e-32	155.612	142.696	152.222	77.5471	79.5567	89.8476
MELO13C_4G075490	MELO3C025352	-1.51181	0.00140721530197622	0.0039980805631846	4.55599	3.87551	2.89931	0.813612	3.12726	1.77919
MELO13C_4G075550	MELO3C003592	1.3397228653014	1.43004972963749e-42	3.96742174992671e-41	206.847	179.072	204.901	622.724	689.63	531.214
MELO13C_4G075570	MELO3C003594	-4.10499	8.65488426417853e-16	8.24140880999932e-15	3.73294	2.29102	3.74205	0.230362	0	0.314572
MELO13C_4G075710	MELO3C003609	1.08653432785595	4.22581418938142e-20	5.00034382178678e-19	4.18249	3.23147	3.49716	8.56045	9.05613	8.80083
MELO13C_4G075790	MELO3C003620	-1.76356	4.03831235949387e-41	1.08516430288494e-39	22.9842	20.7601	24.4095	6.91941	7.95456	8.35936
MELO13C_4G075810	MELO3C003622	-1.1869	7.06950450901352e-52	2.55973417231124e-50	205.817	192.908	197.465	107.124	102.922	96.9588
MELO13C_4G075900	MELO3C003631	-2.32459	1.34381096986433e-86	1.17397613665169e-84	14.0735	12.5541	14.1588	2.85244	2.61599	3.22315
MELO13C_4G075910	MELO3C003632	-1.69257	3.13454976468803e-12	2.40929639344984e-11	3.32379	3.23565	2.41645	1.14046	0.91889	1.33763
MELO13C_4G075920	MELO3C003633	-1.36104	2.56245294211936e-24	3.77653689172365e-23	13.9383	13.6658	16.7491	7.14495	5.7584	6.68146
MELO13C_4G075930	MELO3C003634	-1.1033	1.17862763770685e-14	1.05664739747256e-13	10.7357	8.77213	8.86538	5.358	5.67806	4.46997
MELO13C_4G076880	MELO3C003735	-1.58197	2.16495432907526e-35	4.7894948680943e-34	38.7728	30.1266	34.0404	12.7541	13.4912	12.9
MELO13C_4G076900	MELO3C003737	1.50571438334418	9.48467981039207e-10	6.02290369648466e-09	1.29403	3.29485	2.18479	5.77066	7.56448	8.45221
MELO13C_4G076950	MELO3C003742	-2.44061	3.20259638637568e-19	3.69585743745321e-18	5.41729	3.88	4.92182	0.461204	0.912395	1.29496
MELO13C_4G077070	MELO3C003753	-3.35503	5.53847054496328e-14	4.75354516254582e-13	7.4806	7.17136	7.77127	0.933438	0.555592	0.500356
MELO13C_4G077180	MELO3C003761	-1.16791	6.66230279825888e-06	2.78171804857138e-05	25.0205	28.0159	15.0497	10.5396	8.11399	14.9245
MELO13C_4G077240	MELO3C003768	-1.43816	6.50905974114551e-13	5.24248711203284e-12	3.29406	2.63009	2.88784	1.29141	1.07459	1.14172
MELO13C_4G077590	MELO3C003791	-2.03475	7.03894409278992e-24	1.01410191035072e-22	84.9287	95.4851	49.8287	19.9039	20.4033	23.2306
MELO13C_4G077910	MELO3C003803	-2.65447	7.42364793958674e-13	5.9534176640514e-12	4.58863	3.00202	2.79766	0.339375	0.537288	1.10396
MELO13C_4G078040	MELO3C003817	-1.04709	1.97971439884903e-22	2.65297236347066e-21	1478.67	1736.93	1455.32	980.185	873.057	752.558
MELO13C_4G078050	MELO3C003818	-1.15824	2.42945860176547e-26	3.89358197457026e-25	44.7503	45.8311	44.2132	21.1781	26.962	23.437
MELO13C_4G078060	MELO3C003819	1.04401262893487	2.16691030789105e-17	2.25706081283629e-16	2.91557	3.25145	3.556	7.22588	7.23151	8.73287
MELO13C_4G078330	MELO3C003838	-2.05503	2.91619490191564e-05	0.000111178238321872	1.04	1.20236	1.72189	0.183825	0.332803	0.286552
MELO13C_4G078440	MELO3C003852	-1.2092	5.42954603091549e-09	3.23378532099492e-08	3.24343	2.7667	2.80427	1.39684	1.06731	1.95579
MELO13C_4G078460	MELO3C030573	-1.23244	0.00125279485736583	0.00359366751735651	6.8868	5.02728	5.12152	3.04929	2.44355	4.23023
MELO13C_4G078810	MELO3C003881	-2.5993	2.71729936824926e-61	1.27657107620497e-59	17.1198	16.5363	15.1753	3.02073	3.7986	2.60266
MELO13C_4G078830	MELO3C003884	-1.24895	0.0155109997827654	0.0346357217250568	2.61862	2.28609	1.29691	0.603083	1.55638	1.15928
MELO13C_4G078870	MELO3C003886	-1.84906	6.1797823335274e-59	2.70513712808779e-57	58.9377	44.5813	56.967	15.8903	19.8945	16.9444
MELO13C_4G078890	MELO3C003889	-3.03791	8.11932871711176e-37	1.89635743529357e-35	18.7876	16.1492	14.6542	2.61677	4.12792	1.43869
MELO13C_4G079040	MELO3C003902	-1.5701	1.39467399162857e-05	5.57597995095124e-05	1.39238	0.916721	3.45769	0.879841	0.704803	0.577504
MELO13C_4G079130	MELO3C029619	-5.2442	0.00869173651080366	0.020655324755967	6.72315	5.6005	0	0	0	0
MELO13C_4G079160	MELO3C026494	1.55971975026094	5.34384834365327e-75	3.63275518196032e-73	101.044	119.829	100.886	372.356	376.393	362.039
MELO13C_4G079170	MELO3C028720	3.71389737064253	2.47938011235855e-08	1.37349362403457e-07	0	0.077139	0.168053	3.61295	1.97872	2.68711
MELO13C_4G079180	MELO3C029210	4.36457141656834	2.52102183176641e-24	3.71814498607503e-23	0.070516	0.055841	0.180505	3.20844	2.45723	2.20927
MELO13C_4G079230	MELO3C026493	2.00415460478645	1.2267247721181e-36	2.842512366996e-35	3.08639	4.78708	3.37645	16.7137	15.8234	18.6446
MELO13C_4G079320	MELO3C026491	-5.37547	5.71371001037729e-56	2.31365811662812e-54	3.84381	3.45007	2.96791	0	0.289057	0.056641
MELO13C_4G079420	MELO3C026488	1.66214521784392	4.29640424490761e-107	5.80297231236535e-105	74.1399	69.5215	72.935	258.315	284.813	272.24
MELO13C_4G079520	MELO3C018259	1.1422358481831	6.61855768501685e-31	1.25003669984725e-29	15.9777	18.9558	19.626	46.163	45.8925	44.9819
MELO13C_4G079710	MELO3C018242	-2.56993	9.90912318796274e-125	1.78451139516557e-122	96.9385	82.9112	87.0341	20.929	16.6801	16.9321
MELO13C_4G079840	MELO3C018234	-1.74902	9.54567647508485e-65	4.86284709760526e-63	175.549	172.547	149.629	52.8539	52.5604	62.3451
MELO13C_4G080250	MELO3C018200	-2.43445	9.96834912028661e-142	2.40764949928805e-139	199.374	172.647	183.118	40.7317	36.9428	44.2035
MELO13C_4G080410	MELO3C018185	-1.36128	2.13200231627191e-24	3.15800920296265e-23	71.782	70.4495	63.935	32.7126	24.1363	31.1277
MELO13C_4G080430	MELO3C018184	-2.32739	8.31379298223702e-57	3.44117278075254e-55	22.8712	21.4246	23.6384	5.09147	6.85314	4.71756
MELO13C_4G080870	MELO3C011430	1.43696854164516	3.50826764039441e-13	2.87065502819041e-12	3.06292	3.91334	5.5737	12.3388	12.5597	13.4659
MELO13C_4G081180	MELO3C018122	-3.47966	5.7106812568832e-42	1.56529087054489e-40	45.1125	39.9655	29.7186	4.52529	2.65036	3.83638
MELO13C_4G081770	MELO3C018060	-1.17936	4.53819052876269e-30	8.34100730129794e-29	113.891	120.03	104.996	50.9634	51.6403	61.3923
MELO13C_4G081910	MELO3C021972	2.61814945894825	5.65364162265207e-08	3.02815712269885e-07	0.41467	0	0.138988	2.3474	2.59777	2.80755
MELO13C_4G082220	MELO3C030763	1.14126521744686	5.70586822164782e-05	0.000207624024442449	0.943145	0.531164	0.413484	1.79427	1.74757	1.8103
MELO13C_4G082350	MELO3C012817	-2.56955	8.6611368168608e-08	4.54532563522884e-07	1.53686	0.763446	0.978118	0.249592	0.101446	0.077971
MELO13C_4G082500	MELO3C026257	1.10945696376892	0.00134816697696057	0.00384094754884826	0.280276	0.456043	0.565765	1.09371	0.967958	1.4813
MELO13C_4G082570	MELO3C030770	1.5110793306147	0.0213055237477932	0.0459842727651592	0.849589	0.831322	0.570574	0.964923	2.59646	1.70508
MELO13C_4G082660	NA	1.44374446818856	8.33165867914545e-06	3.42783472310333e-05	1.36992	1.94097	1.11662	5.51558	5.80403	5.93088
MELO13C_4G082750	MELO3C012854	-1.83001	1.00475529558861e-75	6.92202222095107e-74	21.2618	20.6092	23.5354	7.59084	8.05909	6.58843
MELO13C_4G082990	MELO3C012869	-1.04241	1.16421716134231e-23	1.65981793905262e-22	174.327	180.085	150.109	99.2743	95.0942	88.6481
MELO13C_4G083190	MELO3C012886	1.46716610655273	2.9376467655301e-12	2.26133813634544e-11	1.81311	0.971958	2.29289	5.47865	5.99221	5.75789
MELO13C_4G083250	MELO3C012890	-2.72024	6.26397272654925e-18	6.72942752883601e-17	143.701	123.185	104.621	18.1765	15.9092	31.8407
MELO13C_4G083460	MELO3C012912	-1.85479	2.12465704552097e-54	8.32427655430258e-53	7460.81	8683.77	6440.46	2424.78	2733.53	2058.29
MELO13C_4G083580	MELO3C012925	-1.37123	1.75197025434833e-19	2.03553759602554e-18	43.8353	35.5977	53.3663	16.1974	22.4578	17.861
MELO13C_4G083590	MELO3C012926	-3.80389	7.79645425790149e-85	6.66921691311323e-83	23.7154	18.4476	18.2857	1.03592	1.48492	2.46061
MELO13C_4G083620	MELO3C012928	1.37435253334328	5.98502322725341e-19	6.80734220806163e-18	6.03291	4.28483	4.33253	16.5979	14.5309	14.4209
MELO13C_4G083800	MELO3C012944	1.19453693242459	0.000187434375801288	0.000626408552043048	0.583331	1.06132	0.55587	1.70673	2.05343	2.63605
MELO13C_4G083810	MELO3C012945	-4.00482	1.70650474962136e-82	1.33211188249911e-80	8.07544	5.04268	8.20131	0.658413	0.361188	0.480415
MELO13C_4G083900	NA	-1.40625	3.85873772658632e-10	2.53991296976009e-09	28.0643	29.9179	21.0938	0	9.90697	12.7212
MELO13C_4G084110	MELO3C012970	-1.74638	1.772824515237e-12	1.38916363732121e-11	1.89704	1.5447	1.67278	0.678215	0.754717	0.713819
MELO13C_4G084120	MELO3C012971	-1.3705	8.81690997639911e-41	2.33864550149191e-39	2618.43	3009.31	2736.3	1284.17	1411.56	1085.45
MELO13C_4G084170	NA	1.8208118059844	0.00127461307962637	0.00365166153010456	0.867044	0.958234	0	2.52434	4.11613	2.03042
MELO13C_4G084320	MELO3C012992	1.36060907740905	2.65821257905084e-05	0.000101834491972222	0.866807	1.63191	2.09775	4.83393	3.79254	3.70469
MELO13C_4G084360	MELO3C012994	-1.6323	1.72780198325571e-28	2.9908747652816e-27	25.0449	32.3646	26.1497	12.6344	10.4626	11.1205
MELO13C_4G084410	MELO3C012998	-1.30462	7.97548981339909e-46	2.4548246756984e-44	119.147	94.8561	110.355	50.4557	51.7934	52.7616
MELO13C_4G084450	MELO3C013002	1.37707683036765	1.05616765799889e-24	1.58618302989885e-23	5.68065	5.86196	7.61321	18.8678	20.7104	19.4032
MELO13C_4G084470	MELO3C013004	2.06923685010507	5.80089832258579e-15	5.30242397874828e-14	0.477101	0.519108	0.918533	2.88622	3.28067	3.16121
MELO13C_4G084610	MELO3C030800	-1.44312	1.44013057406769e-55	5.77458607140813e-54	350.517	352.265	295.67	142.582	150.45	141.467
MELO13C_4G084640	MELO3C013018	-1.58686	2.53059339341756e-09	1.55176470629816e-08	1.70379	1.4181	1.71734	0.722638	0.522569	0.71445
MELO13C_4G084650	MELO3C015092	-6.40794	2.8171524816563e-07	1.39297062737004e-06	3.62275	1.27173	0.762946	0	0	0
MELO13C_4G084660	MELO3C027692	-7.47126	2.45059315209462e-07	1.22321121839296e-06	2.64052	0.503258	0.426223	0.008052	0	0
MELO13C_4G084670	MELO3C033358	-8.47014	5.434266437492e-11	3.82991726610747e-10	1.37735	1.41949	0.893387	0	0	0
MELO13C_4G084680	MELO3C013020	-2.13221	4.53014732765592e-116	6.9927762884794e-114	43.3624	39.3739	39.8736	10.233	10.3383	10.9304
MELO13C_4G084880	MELO3C013042	-1.23749	4.90021520839234e-37	1.15501054223071e-35	46.2884	39.9746	43.5665	20.3667	23.1606	20.5226
MELO13C_4G084900	MELO3C013043	-1.66044	8.03766405409932e-06	3.31152404235719e-05	3.96425	2.43366	2.91804	0.526001	0.767033	1.3762
MELO13C_4G085150	MELO3C013066	-2.58868	5.13848897989423e-32	1.01241054469509e-30	7.28714	4.10708	4.93844	0.708044	1.3096	1.36245
MELO13C_4G085240	NA	1.37772054771908	3.08447347008232e-15	2.86535024166471e-14	8.46837	9.24054	9.97072	25.6585	29.3313	24.7155
MELO13C_4G085250	NA	1.12581666466795	1.30041470104924e-13	1.09058471456458e-12	6.73839	7.97818	8.99948	20.7452	21.3901	22.4192
MELO13C_4G085300	MELO3C013075	1.54010844884586	1.7951032419068e-05	7.04790008727225e-05	1.30977	2.00321	1.2118	4.50921	6.06171	5.34101
MELO13C_4G085630	MELO3C034407	-7.32138	2.19524152258425e-06	9.74239266291714e-06	0.593	3.61514	0	0	0	0
MELO13C_4G085950	MELO3C030839	1.05354540740674	2.3960649768227e-07	1.19657538249015e-06	0.911106	0.926321	1.03804	2.54442	3.36479	2.56021
MELO13C_4G086010	MELO3C025805	-1.1645	1.88930881401834e-09	1.16935513873369e-08	5.74352	5.46129	5.13553	2.53066	2.24523	2.95716
MELO13C_4G086130	MELO3C025798	8.07321397265896	9.33807340172611e-21	1.14522489209939e-19	0.039721	0	0.061991	15.4344	7.99125	17.0589
MELO13C_4G086140	MELO3C025797	-1.97665	8.0692201058932e-25	1.21630755340666e-23	5.52203	5.24	5.89442	1.18682	1.73359	2.45986
MELO13C_4G086160	MELO3C025795	-2.20274	2.98023427865886e-30	5.50217713497e-29	4.2046	2.76795	5.60285	1.18329	0.998658	1.12414
MELO13C_4G086200	MELO3C025791	1.00397412926242	2.3353412828919e-18	2.56799981455654e-17	11.2008	12.8365	14.8249	32.2444	31.5891	28.063
MELO13C_4G086310	MELO3C022647	1.66596971150324	1.73031848542082e-43	4.95445446383396e-42	3.42087	3.90931	4.08103	13.8011	13.6984	15.1348
MELO13C_4G086590	MELO3C022665	-3.03917	1.13320075309457e-173	5.05752423065902e-171	280.656	220.294	274.733	33.5682	36.4712	41.0211
MELO13C_4G086840	MELO3C022678	-2.19435	8.34748089006001e-68	4.55781336896096e-66	354.245	317.832	321.225	72.8582	75.4388	107.202
MELO13C_4G086870	MELO3C022681	1.06201885383153	3.7340922127562e-18	4.07337476768782e-17	13.4465	16.9702	14.1757	37.3886	31.7823	35.4438
MELO13C_4G086890	MELO3C022684	1.03015757024472	8.71493599129845e-18	9.27996036832765e-17	15.5449	21.0242	18.0491	45.1226	40.3435	44.0469
MELO13C_4G086980	MELO3C030868	-4.5132	5.9497530450511e-39	1.4987537425141e-37	61.6813	65.3268	53.2576	3.16539	1.77052	4.34766
MELO13C_4G087000	MELO3C022693	3.00112821524038	1.63655714694216e-33	3.40410519014414e-32	0.78665	0.676305	0.773404	7.48309	6.97008	6.37327
MELO13C_4G087120	MELO3C022701	1.19648529552456	1.08184091701906e-22	1.46990033265396e-21	3.87291	3.60923	3.60928	10.0616	11.0732	10.3096
MELO13C_4G087300	MELO3C030883	-1.18603	1.93023357570764e-31	3.72791112975332e-30	221.149	239.509	198.3	113.159	110.746	107.734
MELO13C_4G087360	MELO3C022718	-2.5888	4.33122030050814e-50	1.48944644504911e-48	23.9723	18.4656	22.1175	3.41588	4.33239	4.16819
MELO13C_4G087490	MELO3C022731	-2.16345	1.65762309671302e-38	4.10506660742079e-37	10.2182	7.37025	12.1624	2.48313	2.96171	2.72493
MELO13C_4G087530	MELO3C022734	-1.19454	1.58518857546953e-29	2.84973042507788e-28	114.802	97.1926	134.94	57.2527	62.7033	56.6792
MELO13C_4G087630	MELO3C022746	1.15757523784231	7.54923459867476e-26	1.18672118155278e-24	12.9996	10.3662	11.8636	29.1084	30.9677	31.5428
MELO13C_4G088100	MELO3C026703	-4.38414	1.26933365813962e-34	2.73446170006362e-33	6.41261	5.40548	6.5059	0.554891	0.401193	0.104842
MELO13C_4G088420	MELO3C026661	1.03373271501073	5.83068838218216e-15	5.32728226462839e-14	3.69993	3.04159	4.22236	7.71725	8.93793	8.69407
MELO13C_4G088830	MELO3C024042	-3.80229	3.30722560280501e-19	3.80590479964052e-18	7.55513	7.96817	4.03585	0.125134	0.383732	0.848803
MELO13C_4G089110	MELO3C024018	-4.38997	1.42600054311556e-06	6.47121820295369e-06	1.19507	1.16882	0.744274	0	0	0
MELO13C_4G089120	MELO3C024017	-2.95498	8.61517300228453e-67	4.59401303212731e-65	16.4092	17.5636	18.0589	2.5498	2.95148	2.89803
MELO13C_4G089180	MELO3C024012	1.94196876124427	1.0598008271782e-12	8.39741836432593e-12	1.4749	1.04525	2.46927	8.27959	8.46708	6.08188
MELO13C_4G089210	MELO3C024009	-1.38437	4.78482959374707e-10	3.12245872726088e-09	24.1062	32.7945	17.5992	12.1265	8.74497	11.8458
MELO13C_4G089350	MELO3C023998	1.33263368638377	4.3065660329727e-17	4.40307772195864e-16	4.55701	4.48007	4.75925	14.0153	14.9913	13.3184
MELO13C_4G089400	MELO3C023996	1.18338972556463	1.47117665524903e-40	3.87718314919929e-39	22.7852	24.4003	23.4171	60.7751	65.1263	65.0367
MELO13C_4G089410	MELO3C023994	1.00352	2.76152298462638e-23	3.86726240616504e-22	38.9056	39.223	45.7755	96.4435	101.384	92.2074
MELO13C_4G089590	NA	1.62502712291302	3.24140594055885e-05	0.000122575177674845	1.01259	0.284752	0.988128	2.57458	3.36184	2.08144
MELO13C_4G089600	MELO3C023979	-1.28219	2.4347762223772e-10	1.63834663537869e-09	22.6641	28.9756	24.8467	12.2929	9.01188	15.9462
MELO13C_4G089830	MELO3C023961	-1.55278	6.48973509386941e-39	1.62878070265451e-37	39.2746	32.7177	34.6011	14.1917	15.6434	15.5062
MELO13C_4G089980	MELO3C023949	-1.50922	1.78414757552099e-05	7.01024875128151e-05	0.93098	1.12356	1.5115	0.795104	0.401573	0.572589
MELO13C_4G090090	MELO3C026745	-3.27617	2.3315402262915e-302	5.31850231619605e-299	139.637	146.038	141.514	14.5189	16.6149	14.458
MELO13C_4G090220	MELO3C023930	-1.40161	8.94243449074172e-17	8.97741711955636e-16	7.70078	6.25011	6.59937	2.54176	2.25168	2.99709
MELO13C_4G090230	MELO3C023929	-1.62667	1.88371429613768e-68	1.04520687837045e-66	298.815	247.337	277.649	103.319	111.289	103.44
MELO13C_4G090240	NA	-1.21116	4.00675166665657e-26	6.35692517128743e-25	287.938	258.343	231.491	115.796	160.196	129.105
MELO13C_4G090270	MELO3C023927	-1.04931	4.07275951789628e-05	0.000152135649385755	1.26936	1.47982	1.77964	0.834587	0.745551	0.907318
MELO13C_4G091360	MELO3C024884	-1.22191	9.71992630197229e-23	1.32591419919928e-21	60.4564	66.9703	57.3446	29.6636	31.7395	29.0482
MELO13C_4G091640	MELO3C030936	-3.1857	6.4168207913259e-78	4.63863841006763e-76	44.5123	48.4783	39.0239	4.69535	5.76703	5.84929
MELO13C_4G091650	MELO3C026732	-1.02172	5.48009531142896e-29	9.69882385721005e-28	364.065	398.009	420.903	201.424	255.943	212.197
MELO13C_4G091670	MELO3C026734	-1.11093	6.53682494985923e-05	0.000235937088995447	4.99395	8.12737	10.7721	5.46441	4.31163	2.872
MELO13C_4G091710	MELO3C026740	-1.58884	1.49453253284418e-34	3.21622147791311e-33	660.561	636.785	444.314	194.158	227.887	248.052
MELO13C_4G091740	MELO3C026745	-2.72798	1.64437459768684e-92	1.64678099953711e-90	518.54	462.784	364.078	64.6673	78.9297	87.062
MELO13C_4G091750	MELO3C026745	1.30739411720683	0.00551243533347171	0.0137409297469857	1.61812	0.249898	1.38194	5.08956	2.29925	2.36766
MELO13C_4G091790	MELO3C026749	1.26645389981257	1.03278466488512e-12	8.18967522985383e-12	1.61732	2.08541	2.22082	5.68779	6.28655	5.04333
MELO13C_4G091840	MELO3C026752	-2.06355	8.51193038452431e-46	2.61210658885327e-44	29.3482	26.1557	25.4714	5.79036	7.99867	9.05102
MELO13C_4G091850	MELO3C026753	-1.66192	5.04766341658655e-23	6.96896637138682e-22	19.1783	16.8081	16.2576	7.18671	4.02224	7.04529
MELO13C_4G091860	MELO3C026754	-1.88669	9.81585671617762e-72	6.05163778928308e-70	277.442	221.622	249.075	66.5151	87.7783	81.9541
MELO13C_4G091990	MELO3C026903	1.92069585750691	0.0105090030409871	0.0245142407034956	0	0	0.913134	1.87327	0.791957	1.09584
MELO13C_4G092090	MELO3C026893	-1.1678	1.65852915621741e-11	1.20786107049108e-10	9.3336	6.21748	9.82653	4.19794	5.58571	4.01641
MELO13C_4G092140	MELO3C014311	1.03890347831375	0.000366708584291011	0.00116685171039902	1.35084	1.89316	1.9775	5.81304	3.93401	3.95487
MELO13C_4G092200	MELO3C026881	-2.67205	3.05707553775181e-96	3.29498452561119e-94	59.0142	45.736	74.745	10.6862	11.6858	11.9285
MELO13C_4G092230	MELO3C026881	-3.47544	6.13151265069887e-61	2.83513411528936e-59	21.3476	12.5044	25.2487	1.55366	1.60599	2.74763
MELO13C_4G092510	MELO3C030944	-1.715	0.00374612767805041	0.00970938028410236	1.48468	3.53815	2.38697	1.28269	0.440149	0.587595
MELO13C_4G092600	MELO3C026600	-3.24532	5.22041976746374e-05	0.000191829636345142	0.812999	1.4249	1.89474	0.306659	0.234123	0.382611
MELO13C_4G092680	MELO3C026594	-1.12389	1.97377097561265e-34	4.21221602175965e-33	80.4836	72.5162	82.8228	42.7212	45.5617	45.3794
MELO13C_4G092760	MELO3C026590	-1.22835	3.51166694204905e-36	8.01050248002967e-35	67.9549	77.0669	71.2203	32.9553	40.5325	33.5988
MELO13C_4G092820	MELO3C026587	-2.16156	7.71973233977292e-87	6.8019787525982e-85	108.211	97.1903	103.505	22.5544	27.0847	30.4645
MELO13C_4G092830	NA	-2.28533	6.45237030035547e-44	1.86836618147105e-42	12.0504	9.70269	9.57281	3.31593	2.45787	2.75333
MELO13C_4G092890	MELO3C026581	1.35883075594575	2.59530814843183e-12	2.00457773842383e-11	1.61579	1.61187	2.12215	4.68794	5.04458	5.68803
MELO13C_4G093140	MELO3C009976	1.09374778774153	3.24498104688251e-08	1.77889081154868e-07	1.41082	1.61543	1.3125	3.36134	3.17705	4.36243
MELO13C_4G093150	MELO3C009975	1.07038436924809	7.47154953314064e-21	9.22929674581091e-20	5.28313	4.47633	4.99385	12.901	11.3356	11.6125
MELO13C_4G093350	MELO3C009962	-3.5725	1.57072127246519e-22	2.1131656437556e-21	3.2819	2.49077	1.69271	0.245164	0	0.275522
MELO13C_4G093490	MELO3C009952	-1.24453	3.18194748532469e-32	6.31163109890974e-31	44.8979	51.258	52.6846	26.1647	23.5129	23.0212
MELO13C_4G093640	MELO3C009943	-1.15161	5.58997138247031e-14	4.79373903434066e-13	6.54923	6.51545	6.5248	4.3907	2.99047	3.497
MELO13C_4G093650	MELO3C009942	-1.62417	1.81809436271526e-68	1.01153054922884e-66	76.3825	84.1279	67.7511	30.0263	28.4603	26.5696
MELO13C_4G093670	MELO3C009940	-2.11792	2.66511744175582e-73	1.69921928817537e-71	35.13	38.1589	35.8379	9.05951	9.56095	11.4926
MELO13C_4G093710	NA	-1.6056	0.00026596488835241	0.000866707802837298	3.16575	1.3775	2.07985	0	0	0.742868
MELO13C_4G093720	MELO3C009934	-2.69304	3.16770528494379e-16	3.09828439732711e-15	7.91812	8.92838	7.61623	3.95613	2.58875	3.46756
MELO13C_4G093770	MELO3C009930	1.7446765135194	8.61655380383164e-12	6.39312792167197e-11	1.36723	0.777369	0.998092	4.93555	3.63251	6.10126
MELO13C_4G093820	MELO3C009925	-1.2582	3.52725875188417e-40	9.16640787040279e-39	38.1614	39.6496	39.4635	16.6807	20.2249	21.4244
MELO13C_4G093840	MELO3C009923	-1.79288	1.12854026383457e-43	3.24494840567559e-42	91.1868	76.7131	79.9213	21.0971	28.1976	30.6755
MELO13C_4G093880	MELO3C009920	-2.28239	1.30737956508044e-29	2.35856787971014e-28	8.00532	5.15536	8.18846	1.21928	1.4826	1.69323
MELO13C_4G094060	MELO3C009899	-2.76989	2.18344171862882e-17	2.27312669794369e-16	12.2045	8.80327	13.2806	1.35103	1.07994	2.3034
MELO13C_4G094110	MELO3C009899	-3.55146	1.52877115914321e-234	1.49455580462905e-231	110.859	82.1315	105.547	9.77771	10.7564	10.471
MELO13C_4G094120	MELO3C009899	-1.6583	1.00367756259695e-50	3.54046397940126e-49	199.791	156.145	231.987	68.7415	74.9482	72.1465
MELO13C_4G094260	MELO3C009886	-3.24317	2.10284361705364e-150	6.34873227325164e-148	197.046	154.787	201.214	24.1588	24.8958	20.9626
MELO13C_4G094270	MELO3C009885	-5.57227	4.64956049080765e-19	5.32378565958065e-18	1.63317	0.791024	0.842253	0	0	0.033086
MELO13C_4G094310	MELO3C009881	-1.4281	9.06574717244599e-08	4.74674290870483e-07	8.36775	5.27943	7.54904	2.88157	2.34507	3.90185
MELO13C_4G094340	MELO3C009877	-2.27829	6.36406635603407e-90	6.02093466771333e-88	35.4214	26.7556	30.1642	7.3275	7.27045	7.93954
MELO13C_4G094400	MELO3C009869	-1.51294	8.9700318062439e-14	7.60341672098213e-13	18.5768	12.9752	15.1987	6.07934	5.45592	8.93194
MELO13C_4G094460	MELO3C009863	1.32945373128703	7.09470054090267e-05	0.000254195815191504	0.62801	0.533148	0.718438	1.89269	1.51609	1.50326
MELO13C_4G094550	MELO3C009858	-2.2628	3.26254424233854e-09	1.98459357911734e-08	5.11021	4.86544	3.50224	1.08787	0.531531	1.5758
MELO13C_4G094590	MELO3C009855	-2.5853	9.81541092119011e-25	1.4751858434263e-23	8.04833	6.683	6.60862	2.11547	1.3884	0.831943
MELO13C_4G094630	MELO3C030973	-3.73449	5.8496103448505e-07	2.77927563943024e-06	1.17025	1.37868	1.57196	0.13832	0.189995	0
MELO13C_4G094640	MELO3C030973	-1.20972	8.71695582822004e-32	1.70113215925245e-30	14.0337	12.087	13.0181	6.96609	7.27927	5.91131
MELO13C_4G094680	MELO3C009846	-1.2239	3.47857063181435e-33	7.12725100510466e-32	161.446	173.661	186.2	88.7627	97.2568	74.8762
MELO13C_4G094890	MELO3C009830	-2.22628	1.02494907182534e-74	6.85413825556164e-73	39.6294	34.3722	41.0527	7.73475	12.4118	10.8022
MELO13C_4G095020	MELO3C009798	-1.17742	1.82370730397169e-07	9.21730944129461e-07	14.1206	13.8932	12.4972	7.43243	4.18124	7.16113
MELO13C_4G095330	NA	-2.17091	9.61444274131136e-63	4.67735804452896e-61	78.8449	86.2754	92.5297	21.7138	22.4803	22.5683
MELO13C_4G095350	MELO3C009787	-1.36055	2.77148619276372e-53	1.05173034265137e-51	4015.09	4261.26	3845	1582.28	2078.92	1438.07
MELO13C_4G095390	MELO3C009783	-2.84088	1.20017745594986e-37	2.88520411834315e-36	14.1759	13.7735	12.231	2.21681	2.67535	1.8095
MELO13C_4G095490	MELO3C009775	-1.47019	4.06909425526505e-36	9.25121872210315e-35	20.8176	18.4945	23.7293	9.08454	10.4889	10.3512
MELO13C_4G095750	MELO3C009748	1.63918408657114	2.09410212601157e-27	3.50097041099492e-26	2.19875	2.18653	2.07925	7.84312	8.01107	7.07484
MELO13C_4G095760	MELO3C009748	1.46232037869476	1.14043790960264e-15	1.07994420129807e-14	2.51527	2.12461	3.86076	10.2434	9.88651	7.85876
MELO13C_4G095800	MELO3C009745	-4.43593	4.59661055591645e-59	2.01641911779839e-57	5.09835	3.96693	4.87312	0.30051	0.359455	0.109717
MELO13C_4G095900	MELO3C009736	-1.19134	1.25557134848189e-23	1.78510247813942e-22	27.8829	25.3718	24.7558	13.7943	11.76	14.1983
MELO13C_4G095930	MELO3C009733	1.35489078043744	1.29802804610435e-12	1.02415510324836e-11	1.62717	2.60718	3.06287	8.10603	8.54539	8.41846
MELO13C_4G095960	MELO3C009729	-1.12051	4.13397832896842e-29	7.34810173971616e-28	97.3413	87.7814	106.298	50.6084	48.7097	58.9994
MELO13C_4G096040	MELO3C009719	-1.60768	7.96321589304265e-42	2.16894418913725e-40	34.4108	29.6954	29.8224	12.382	13.2988	11.6022
MELO13C_4G096090	MELO3C009715	-2.35931	1.10507485992772e-53	4.24059567744227e-52	6.56656	4.78751	6.19317	1.11761	1.28992	1.08968
MELO13C_4G096340	MELO3C009686	-3.23863	1.41706046898946e-137	3.12819907831759e-135	27.588	19.2562	25.3881	3.27103	2.66603	3.19112
MELO13C_4G096370	MELO3C009683	1.05553453668706	1.17875586022143e-24	1.76383803282405e-23	46.2165	43.6677	38.0796	107.559	114.093	106.552
MELO13C_4G096390	MELO3C009681	-1.64924	3.37394602719843e-33	6.91979140243594e-32	732.855	757.714	475.974	225.219	243.082	243.004
MELO13C_4G096400	MELO3C030995	1.14346972203358	3.02487532939298e-05	0.000115086528006742	0.542558	1.58431	1.91966	3.0846	3.23605	3.91412
MELO13C_4G096500	MELO3C030996	1.21476323798874	6.95496958966601e-06	2.89098047531572e-05	0.587477	0.4288	0.632284	1.49691	1.72107	1.23933
MELO13C_4G096730	MELO3C009645	1.28145262973501	3.59027192218119e-24	5.2424098550768e-23	4.80547	3.7246	4.16987	11.9143	11.9794	11.0103
MELO13C_4G096740	MELO3C009646	1.49142455545294	0.00104088035569106	0.00303886144800021	0.551975	0.676585	0.985758	2.71003	1.99985	2.67914
MELO13C_4G096820	MELO3C009637	-3.56382	9.1575606868162e-26	1.43734496101175e-24	6.69256	7.26335	4.75278	0.576213	0.144868	0.190876
MELO13C_4G096880	MELO3C009631	-4.34094	0.017903926501218	0.0393204547571679	3.8879	2.20058	2.80244	0	0.583241	0
MELO13C_4G097090	MELO3C009610	-2.29408	1.89593202297944e-11	1.3778224577617e-10	2.61609	2.96809	2.89354	0.563201	0.744742	0.957539
MELO13C_4G097100	MELO3C009609	-1.84048	0.000913947799230029	0.00269743362826229	1.31011	0.969524	1.43697	0.140034	0.594269	0.43297
MELO13C_4G097200	MELO3C009598	1.1836216590413	2.57707342860985e-08	1.42607324769165e-07	2.51258	2.48377	2.28353	7.01447	7.07464	6.7607
MELO13C_4G097290	MELO3C031003	-1.63875	2.94049231441763e-10	1.96255875211294e-09	5.5396	4.2448	4.65752	1.65054	2.35961	1.89723
MELO13C_4G097300	MELO3C009588	-1.53366	1.15097656697838e-25	1.79829139422117e-24	15.8191	13.0728	12.3143	4.83342	5.26716	5.5217
MELO13C_4G097340	MELO3C009584	1.3663293752975	1.96858654076564e-21	2.51025352061607e-20	3.08618	3.99553	3.99205	9.26628	11.4844	10.8608
MELO13C_4G097430	MELO3C016221	1.46591609953013	2.51428470511863e-55	1.00620399602506e-53	17.1605	16.4484	14.926	51.6357	56.4398	54.502
MELO13C_4G097510	NA	-1.12585	1.80112925200729e-15	1.68845586957578e-14	23.7859	27.0867	20.7451	12.366	10.3774	11.2587
MELO13C_4G097640	MELO3C009550	-1.95046	2.72372860130641e-121	4.50952807942102e-119	190.198	202.686	205.357	60.5426	60.1933	54.4813
MELO13C_4G097710	MELO3C009543	-2.62285	6.96753091104364e-93	7.0119318433199e-91	103.743	78.1015	102.228	16.9677	18.4871	19.8891
MELO13C_4G097750	MELO3C009538	1.16613945001847	9.0160023089168e-30	1.63659175421805e-28	9.81779	11.7315	10.6836	25.1468	31.4725	26.7075
MELO13C_4G097800	MELO3C009533	-1.32549	0.000576418286344071	0.00176862463288653	1.01229	1.32117	1.5962	0.501577	0.82779	0.840356
MELO13C_4G097820	MELO3C009531	-1.45162	4.38904860530781e-31	8.35873542365208e-30	300.961	258.61	281.485	99.8158	153.33	117.871
MELO13C_4G097830	MELO3C009530	-1.77449	6.01945727654204e-46	1.86394355787946e-44	352.068	294.869	343.392	96.5294	136.078	107.052
MELO13C_4G097930	MELO3C011000	-4.39262	0.000286235728678893	0.000927172532309511	9.64691	10.8078	7.31256	0.536677	0	1.01553
MELO13C_4G098060	MELO3C009507	3.47930099366931	4.13846028528704e-29	7.34970498762483e-28	1.06647	0.373998	0.524359	7.62645	9.06189	5.87468
MELO13C_4G098110	MELO3C009501	-1.21056	1.59983724837364e-12	1.2574524773779e-11	15.6416	12.7761	14.1947	6.65647	8.69529	5.40503
MELO13C_4G098140	MELO3C009498	-6.54794	2.08431747668306e-21	2.65453088066397e-20	7.11428	6.42148	4.80862	0	0.325816	0.119848
MELO13C_4G098360	MELO3C009484	1.33828742792046	2.39779272192524e-43	6.81810035749657e-42	12.822	14.2887	12.2662	39.2735	40.429	40.0894
MELO13C_4G098500	MELO3C009470	-2.02886	7.59348851296278e-37	1.77961551565212e-35	17.1218	18.0533	15.1118	6.08196	5.58306	3.91603
MELO13C_4G098510	MELO3C009469	-1.11079	3.30776719232949e-06	1.43843381610939e-05	3.5588	2.84977	3.84571	1.58048	2.13389	1.38935
MELO13C_4G098600	MELO3C009461	-1.11546	0.0155328411421805	0.0346709304189901	3.44996	1.87662	1.47501	1.37789	1.65118	1.02792
MELO13C_4G098760	MELO3C000161	1.11264533846277	0.00389505666210569	0.0100560253109947	0.269885	0.790543	0.68477	0.942524	1.37058	1.75218
MELO13C_4G098800	MELO3C009438	-1.75708	1.02102649385243e-124	1.82275425380786e-122	505.692	471.892	526.128	183.865	172.631	177.691
MELO13C_4G098810	MELO3C009437	-1.30713	5.92488821026843e-12	4.45723543264239e-11	6.51165	5.90707	6.18755	2.4338	2.95819	3.36296
MELO13C_4G098850	NA	-1.93819	9.15415630697805e-08	4.78692890938002e-07	13.9492	10.2839	12.2027	2.63874	1.19799	6.60851
MELO13C_4G098880	MELO3C027079	-1.17268	7.16390895887636e-25	1.0822299553034e-23	26.8916	20.3824	25.7945	12.6895	14.2018	14.056
MELO13C_4G098990	MELO3C009427	-2.97032	6.87296072021595e-41	1.83011522160873e-39	21.4326	23.024	34.2537	2.32678	5.83962	4.1859
MELO13C_4G099040	MELO3C009422	-5.14543	2.22442190596462e-226	1.90280757206057e-223	22.0046	17.8933	23.3478	0.71774	0.46413	0.508127
MELO13C_4G099090	MELO3C009418	-5.76361	1.348098865365e-17	1.41712594500478e-16	6.61932	3.68061	10.3328	0.063215	0.07439	0.266837
MELO13C_4G099360	MELO3C009389	-1.23079	3.21820899838881e-38	7.89364763881986e-37	102.075	83.0669	101.533	44.7417	51.7	52.0438
MELO13C_4G099480	MELO3C009378	-1.20451	0.0154427179555729	0.0345207969978127	0.8257	1.27569	0.913808	0.281501	0.541176	0.581637
MELO13C_4G099490	MELO3C009377	1.50761474842071	3.86301629593183e-20	4.58691292975595e-19	9.92686	14.85	16.181	47.0005	50.2534	41.7828
MELO13C_4G099560	MELO3C012398	1.02663885161995	6.78388782516991e-08	3.59693225854179e-07	9.48876	7.57259	9.50077	7.51857	6.40208	8.20826
MELO13C_4G099570	MELO3C012398	-1.76019	7.63295385207828e-48	2.4561840530277e-46	101.395	80.7025	104.508	28.0928	36.1911	36.5075
MELO13C_4G099650	MELO3C009364	-1.09262	6.38429973142211e-18	6.85152501234165e-17	18.2358	22.6954	18.4889	10.915	11.1363	12.4211
MELO13C_4G099680	MELO3C021982	1.53924006640017	9.64799340000533e-27	1.57076371532204e-25	3.33553	3.47987	4.26527	13.3802	14.2995	12.3215
MELO13C_4G099700	MELO3C009355	1.40254669479443	1.85480605106614e-56	7.66180447251266e-55	166.812	187.801	165.987	535.047	516.069	584.726
MELO13C_4G100090	MELO3C009316	1.49007137396191	8.24978613022941e-42	2.2432862152796e-40	26.6697	31.8376	37.1784	105.314	110.036	100.732
MELO13C_4G100130	MELO3C009312	2.53071178919335	1.2580989088275e-95	1.33827826933827e-93	6.1446	6.2377	9.19857	43.1906	53.0595	48.5252
MELO13C_4G100320	MELO3C009296	1.67653400317457	5.98246470678279e-08	3.19261763530675e-07	0.487125	0.460756	0.943952	2.56533	2.47795	2.77946
MELO13C_4G100340	NA	1.51721844890478	0.00872787567656109	0.020734006901157	0	0	0	1.35844	0.880016	1.14551
MELO13C_4G100350	MELO3C031024	1.03418545838765	9.91835530630285e-07	4.58508971939648e-06	1.22041	0.987333	0.607932	1.85324	2.26974	2.13986
MELO13C_4G100500	MELO3C009282	2.03248546836375	1.31950272647318e-20	1.60292254286949e-19	1.08794	1.12704	1.16089	5.80708	5.19213	5.71338
MELO13C_4G100570	MELO3C009274	-2.66267	4.62320552691963e-13	3.75601145499248e-12	11.0505	8.63202	6.87191	2.10301	1.00631	1.31445
MELO13C_4G100600	MELO3C009271	-1.40575	0.00407331543192143	0.0104557596670851	1.31158	1.67229	0.976425	0.682435	0.24762	0.637067
MELO13C_4G100850	MELO3C009246	1.4352832982833	3.39878016834909e-10	2.24652146993583e-09	1.07986	0.718152	1.29684	2.98424	4.07596	2.9797
MELO13C_4G100860	MELO3C009245	-1.97468	1.78488711175399e-53	6.78587637116841e-52	167.146	181.465	191.824	57.4662	55.0368	41.6361
MELO13C_4G100920	MELO3C009239	-1.28426	1.51268196078866e-30	2.81809080353821e-29	14.6006	13.8835	15.0557	7.03304	7.8186	6.41644
MELO13C_4G100930	MELO3C009238	-1.93386	1.93884279336682e-14	1.72090110453181e-13	2.53401	2.63579	4.34737	0.90798	1.46211	0.746309
MELO13C_4G101040	MELO3C009229	1.1594140427643	1.952882855418e-10	1.32275437221153e-09	2.81168	3.71912	3.03154	7.87948	10.294	7.89681
MELO13C_4G101110	MELO3C009222	2.5569629965711	8.52680355501113e-70	4.91728306135895e-68	2.97769	4.01076	4.22441	29.084	27.2635	31.4279
MELO13C_4G101120	MELO3C009220	1.35219570386819	2.33799347730153e-24	3.45565198624912e-23	4.88003	4.36027	4.7879	13.5343	15.3101	13.7395
MELO13C_4G101140	MELO3C009218	1.55777593157955	7.68368563476082e-13	6.14754739211378e-12	0.888884	0.874387	1.07451	3.54006	3.18521	3.21742
MELO13C_4G101260	MELO3C009205	-4.52218	3.75718551472188e-54	1.46644522086008e-52	187.819	138.951	151.823	4.90946	6.75301	10.8327
MELO13C_4G101310	MELO3C009199	-2.1484	3.63688912932746e-59	1.60570610376543e-57	19.3528	15.6947	17.2768	4.44018	4.51337	4.69195
MELO13C_4G101440	MELO3C009186	-1.16953	2.22727043878511e-44	6.50439005807372e-43	108.602	96.1238	106.697	52.5638	53.7302	53.7036
MELO13C_4G101520	MELO3C009180	-1.69494	3.60172345712263e-06	1.55965793239248e-05	1.49024	1.21846	0.841512	0.39229	0.536394	0.298195
MELO13C_4G101600	MELO3C009172	-1.2499	3.540065455938e-22	4.67680462100433e-21	31.524	36.3852	29.216	14.0743	14.5472	16.895
MELO13C_4G101620	MELO3C009170	-2.08539	2.53715656909609e-07	1.26304132792296e-06	2.82383	2.01355	3.38026	0.27333	0.933253	0.512174
MELO13C_4G101660	MELO3C009166	-1.36559	6.13440581669051e-30	1.12345540960443e-28	50.7186	49.0228	57.302	24.9197	24.9289	20.384
MELO13C_4G101690	MELO3C009162	-9.74483	1.95354577851653e-15	1.825502723393e-14	2.46868	2.2362	2.17372	0	0	0
MELO13C_4G101730	MELO3C009160	-2.80145	1.45941457970099e-140	3.44388291048982e-138	62.0007	56.1507	63.5397	9.96025	10.538	11.3963
MELO13C_4G101740	MELO3C009159	-4.39201	7.44709436400425e-171	3.05777694586015e-168	27.8009	23.6572	27.368	1.65413	1.04033	1.73644
MELO13C_4G101780	MELO3C009155	1.33904546244226	0.000344507408194124	0.00110115788420137	0.549252	0.676078	0.407106	1.91919	1.58228	1.83434
MELO13C_4G101870	MELO3C009146	-1.31159	8.6488406082683e-17	8.69117462984573e-16	15.0726	15.2332	21.8405	7.61299	9.50345	7.49555
MELO13C_4G101880	MELO3C020531	-4.64817	0	0	360.152	313.889	362.06	15.8354	16.6835	17.7484
MELO13C_4G101900	MELO3C009143	-1.38144	2.87460130015201e-16	2.81831732054063e-15	6.17994	4.48383	6.95509	2.70374	2.73392	1.94741
MELO13C_4G101910	MELO3C009142	-1.30828	2.8319242612368e-21	3.59551051844104e-20	15.5366	12.8905	17.7574	6.62204	8.27339	7.07842
MELO13C_4G102070	MELO3C009127	-1.67581	2.75718340304217e-58	1.1842045034405e-56	215.203	184.773	172.274	62.5555	67.2203	72.7367
MELO13C_4G102120	MELO3C009121	-2.09471	3.13360232568174e-06	1.36616809824264e-05	1.44112	1.59867	1.31787	0.366809	0.488731	0.426585
MELO13C_4G102180	MELO3C009119	-1.04531	1.88396440195569e-43	5.38687871478417e-42	406.238	419.82	382.907	223.482	243.372	225.434
MELO13C_4G102220	MELO3C009115	1.8740793636791	1.18498036968867e-13	9.962181404467e-13	0.923398	0.711153	0.840876	2.67035	4.79717	3.48319
MELO13C_4G102240	NA	1.42876830308626	0.000346579659585561	0.00110726430303323	0.823227	1.27726	0.555655	1.56145	1.82749	2.10895
MELO13C_4G102290	MELO3C009108	1.05896851040552	2.196160053637e-24	3.24835489201496e-23	16133.1	15659.8	13152	35242	34796.8	40452.1
MELO13C_4G102420	MELO3C009097	-1.08152	6.98720259287272e-22	9.08469089497637e-21	131.158	121.455	158.086	73.8195	83.794	72.5525
MELO13C_4G102450	MELO3C009094	-2.74422	6.47048068842777e-135	1.36947390240641e-132	84.3024	66.8557	73.4645	12.7624	13.6779	13.166
MELO13C_5G102770	MELO3C014709	-1.33027	5.74912023348614e-21	7.17940622831328e-20	29.9698	27.1277	22.9253	9.52312	12.8726	12.0481
MELO13C_5G103010	MELO3C014686	-3.20149	2.14063436886193e-43	6.10378105454658e-42	3.74073	3.96882	3.28555	0.506096	0.483107	0.274494
MELO13C_5G103150	MELO3C014672	1.67452161543313	2.09358859141605e-31	4.03580974476728e-30	22.9615	23.392	33.3518	86.262	106.617	86.1017
MELO13C_5G103200	MELO3C014667	-1.17189	8.51195718452569e-09	4.96873702013967e-08	7.17284	9.57202	7.4811	4.05445	4.05148	4.47623
MELO13C_5G103290	NA	1.0783592603916	0.000446312635052049	0.00139890051872039	7.67387	7.16306	8.66149	17.3516	13.9471	17.6479
MELO13C_5G103300	MELO3C031049	-1.19539	2.61030220982264e-28	4.47698449186791e-27	54.6213	53.8561	54.0135	32.3604	25.1434	28.5538
MELO13C_5G103340	MELO3C014655	-1.2282	2.80044806478903e-32	5.57104639245336e-31	98.9452	94.5484	95.4995	54.5592	45.2413	44.9412
MELO13C_5G103370	MELO3C014652	-1.90201	1.55103860771805e-28	2.69170098194857e-27	14.1966	12.7215	12.4621	4.6079	3.25864	4.61327
MELO13C_5G103500	MELO3C014635	-2.54487	5.2994202517151e-35	1.1561859486473e-33	6.72179	5.00396	8.16137	1.67136	1.25276	1.16343
MELO13C_5G103550	MELO3C014630	1.12212596499204	2.88539707671268e-18	3.16100330762601e-17	15.2608	10.2233	15.2044	36.6471	32.8967	37.6328
MELO13C_5G103630	MELO3C014624	-2.75521	1.13510431109813e-90	1.09407002379553e-88	26.1532	19.4059	22.4377	3.571	4.61135	4.23495
MELO13C_5G103660	MELO3C014624	-1.17713	3.11830655071648e-21	3.94204639693407e-20	17.045	12.7579	15.5552	6.68161	8.59291	7.90061
MELO13C_5G103670	MELO3C014624	-2.2741	1.32012977283515e-63	6.53066608103749e-62	20.2068	15.1039	17.6784	3.79479	4.09064	4.29798
MELO13C_5G103690	MELO3C014622	-1.80498	1.89954927607453e-25	2.94544914182856e-24	3.84576	3.0178	3.95752	1.26486	1.07617	1.23645
MELO13C_5G103700	MELO3C014622	-1.90648	8.64215827944423e-08	4.53652542769087e-07	2.27138	2.63446	2.8218	1.17979	1.72277	1.4435
MELO13C_5G103710	MELO3C014622	-1.58512	2.58606766664701e-30	4.78737323681363e-29	11.1613	8.86649	9.61373	4.19284	3.65106	3.72617
MELO13C_5G103920	MELO3C014601	1.03934433935397	1.21900852657837e-30	2.28133500917539e-29	92.902	82.5601	96.2641	204.67	230.797	199.275
MELO13C_5G103990	MELO3C014593	-2.94631	6.79816115157382e-153	2.18072263190329e-150	133.259	112.046	117.124	18.7433	14.2044	18.3924
MELO13C_5G104050	MELO3C014587	-1.09059	9.45443756183152e-27	1.54047304082858e-25	538.289	605.676	597.365	329.265	334.659	274.825
MELO13C_5G104240	MELO3C014568	-1.32683	7.2160228725828e-25	1.08930109980974e-23	93.8042	88.5432	113.591	45.161	56.4815	39.001
MELO13C_5G104250	MELO3C014567	-1.11132	1.00133245081245e-11	7.40005587299484e-11	197.818	234.351	137.161	102.127	95.3386	103.415
MELO13C_5G104310	MELO3C014561	-1.10765	1.8338351735206e-23	2.58931472574814e-22	28.2716	29.5064	28.0584	16.6546	16.1438	17.2607
MELO13C_5G104700	MELO3C014520	-4.81207	3.95269221857422e-118	6.24221317287145e-116	11.0707	8.67666	13.977	0.368443	0.529793	0.270783
MELO13C_5G104710	MELO3C014519	1.37931391334094	1.04440749473274e-43	3.01147273411e-42	66.9079	60.4124	78.5615	197.629	227.831	201.383
MELO13C_5G104780	MELO3C014512	-2.05395	8.27711036419041e-60	3.70215851365641e-58	72.2283	55.0064	64.5205	15.3221	18.4766	20.9841
MELO13C_5G104840	MELO3C014505	-3.86652	3.26369803728e-45	9.7958656001986e-44	323.521	290.313	244.42	14.123	23.9965	24.9626
MELO13C_5G104910	MELO3C014498	1.26629338147145	0.000220479035491109	0.000727872214847626	0.787627	1.67304	0.976609	4.43546	3.27955	2.75813
MELO13C_5G104940	MELO3C014495	3.37209552586297	0.00348037677535721	0.00909523105881918	0.361439	0	0.151886	3.56314	2.31153	1.78806
MELO13C_5G104990	MELO3C014489	1.7927837608786	4.14790003979857e-14	3.58251526365438e-13	0.925167	0.808671	1.56892	4.97101	4.36165	3.6472
MELO13C_5G105040	MELO3C014485	-5.35248	5.37647625098452e-248	6.49288573133602e-245	66.8113	44.4408	73.6034	1.47612	2.07996	1.5929
MELO13C_5G105070	MELO3C014482	1.41159550938847	5.60493382007669e-55	2.21713470763342e-53	24.9012	26.6049	28.3795	83.272	88.6998	82.3465
MELO13C_5G105080	MELO3C014481	-2.22846	9.95469933060816e-140	2.29629187929647e-137	299.519	273.513	257.424	63.8741	68.7131	69.0192
MELO13C_5G105290	MELO3C014460	1.32912452245952	2.5266085129493e-17	2.61579792086985e-16	0.984805	0.945667	1.35656	3.05265	3.16038	3.01175
MELO13C_5G105350	MELO3C014454	-1.63935	2.65944665078687e-78	1.93611488442037e-76	46.4964	41.9501	42.6442	15.7907	15.9466	15.1456
MELO13C_5G105380	MELO3C014451	1.68425698952879	2.55675904033286e-89	2.36442626567719e-87	103.987	114.653	102.888	410.974	407.168	392.331
MELO13C_5G105410	MELO3C014448	1.63350620048759	3.45173874975787e-07	1.68764459472563e-06	0.583495	1.07303	1.02112	3.51222	3.9673	4.30216
MELO13C_5G105480	MELO3C014437	-3.44607	1.0143213303474e-30	1.9034750376629e-29	346.725	283.156	298.005	42.85	20.5738	32.8969
MELO13C_5G105590	MELO3C014428	-1.01616	4.90972321870025e-07	2.35396117888641e-06	7.61286	8.92532	8.42036	5.28295	5.18215	5.62775
MELO13C_5G105600	MELO3C014427	-2.28223	5.36932273578722e-25	8.17746259389552e-24	8.87203	8.63224	8.503	1.10395	2.63085	1.92074
MELO13C_5G105720	MELO3C014419	-1.05283	0.00704664069849016	0.017112317665011	2.97539	3.56155	2.01762	1.9821	1.24843	1.33724
MELO13C_5G105840	MELO3C031072	1.15812157948853	5.44523033416139e-12	4.10843729365429e-11	2.88855	2.21865	2.77497	7.95206	6.36705	8.11488
MELO13C_5G105920	MELO3C014397	1.23647505495053	0.00689627032456523	0.0167789084810766	1.03752	0.491759	0.61491	3.56233	1.75677	1.80854
MELO13C_5G105970	MELO3C014393	-1.43128	4.45732209305983e-30	8.19971528409663e-29	81.7666	97.6892	75.824	40.2675	35.8295	35.9825
MELO13C_5G105980	MELO3C014392	-1.59637	1.98535669301973e-05	7.76073360771042e-05	1.40873	1.76037	1.33299	0.564359	0.800715	0.229499
MELO13C_5G106080	MELO3C014382	-1.00385	8.74485371728043e-17	8.78335845478314e-16	125.189	134.106	95.2403	67.3619	63.4027	68.4457
MELO13C_5G106140	MELO3C014376	2.03198438138088	3.20911325228818e-09	1.95324918676182e-08	0.787484	0.240894	0.582113	2.22689	1.76836	3.13172
MELO13C_5G106480	MELO3C014359	-5.04324	2.38726562104842e-119	3.82895025000969e-117	26.5909	29.1261	23.3046	1.06816	1.42032	0.326042
MELO13C_5G106600	MELO3C014347	1.58892104596377	7.85796914066648e-22	1.01974782843162e-20	2.43429	3.18189	2.50743	10.9599	8.77515	9.5567
MELO13C_5G106780	MELO3C014322	-1.35183	7.88878637239187e-12	5.87012628579938e-11	39.1346	33.7765	27.0356	18.8327	12.4151	14.8817
MELO13C_5G106800	MELO3C031169	-2.13057	2.35149573460009e-20	2.81822576948861e-19	12.4096	15.9961	13.8228	4.329	3.9636	4.0087
MELO13C_5G106830	MELO3C014318	1.31012734339135	6.28282784964766e-10	4.04981022773207e-09	3.04464	2.91596	2.1607	10.0922	10.8484	10.9499
MELO13C_5G106960	MELO3C014305	-1.51697	2.516778653725e-36	5.81070113442043e-35	26.1756	34.8565	34.0794	13.9597	13.6444	11.1106
MELO13C_5G107050	MELO3C014294	-1.02792	5.08581073221199e-07	2.43213823275826e-06	20.1347	36.9847	19.5642	14.8196	12.5751	14.9159
MELO13C_5G107140	MELO3C002961	1.14336210016221	4.97440934028396e-26	7.86784466533357e-25	22.2979	25.9668	23.5202	58.3608	73.9175	54.2085
MELO13C_5G107160	MELO3C014284	2.68941324049685	3.1507426396612e-05	0.000119410644992144	0	0	1.00436	4.4473	5.16436	3.09155
MELO13C_5G107240	MELO3C014279	-5.09145	1.6988450242091e-65	8.80739604722548e-64	174.821	158.02	96.6866	4.18516	4.84677	5.71862
MELO13C_5G107300	MELO3C014273	1.21712841673943	1.00603634532753e-14	9.05476815851567e-14	1.62485	1.35858	2.33955	4.46516	5.38594	5.02757
MELO13C_5G107680	MELO3C026778	-4.3921	2.23497197273151e-57	9.32601109759712e-56	16.6738	13.6743	12.0356	0.606302	0.457063	1.11148
MELO13C_5G107710	MELO3C026781	1.31666035251697	8.41626652042801e-33	1.69897690918768e-31	16.5169	19.2969	16.3738	52.81	49.9824	53.1791
MELO13C_5G107840	MELO3C006450	-3.06612	2.1116258954265e-59	9.38348044006623e-58	10.593	9.55939	10.8758	1.37704	1.89609	1.91279
MELO13C_5G107900	MELO3C022978	3.52233637255285	1.87464903550104e-105	2.48300288379589e-103	2.88865	4.98873	4.20057	52.0649	49.3237	60.5684
MELO13C_5G107920	MELO3C022980	2.85616730451306	5.17055362753685e-07	2.46863874356585e-06	0.536263	0.05163	0.116269	2.36868	2.20464	1.40011
MELO13C_5G107930	MELO3C022982	-1.14591	0.000144198547838669	0.000491841865281257	2.05367	2.2155	1.6095	1.30264	1.10419	1.72878
MELO13C_5G107980	MELO3C022985	-4.03224	2.69182986739498e-08	1.487571121874e-07	23.8693	16.7926	14.3154	0.651023	0.753652	2.59658
MELO13C_5G108000	MELO3C020785	2.03454909888792	0.000896699469505249	0.0026491927052731	4.94083	1.54396	2.77948	17.8029	6.76964	18.9814
MELO13C_5G108100	NA	1.61369380919277	2.23003236264327e-14	1.96576060133389e-13	10.4305	12.9042	9.27733	27.6723	35.7898	52.1566
MELO13C_5G108140	MELO3C022997	-1.07355	2.31631049025601e-27	3.86616702154112e-26	60.5071	59.6246	54.5476	30.4937	31.0038	32.5464
MELO13C_5G108450	MELO3C023027	-1.85779	6.71903993375403e-08	3.56623293278103e-07	5.92649	9.85577	4.21965	1.32588	2.60035	2.32132
MELO13C_5G108550	MELO3C023036	-1.1515	3.75631316358434e-17	3.85778435459663e-16	88.4878	101.511	73.6095	45.1212	48.5841	38.4227
MELO13C_5G108630	MELO3C023041	2.37592922370152	1.2592789801532e-15	1.18864356149633e-14	0.556906	1.03551	0.315157	2.92687	3.84473	4.0469
MELO13C_5G109010	MELO3C023074	-1.27048	6.5661107047009e-36	1.4813434370056e-34	200.689	166.858	221.444	91.7503	101.539	96.0678
MELO13C_5G109150	MELO3C023086	1.30027071965963	6.64560749151608e-24	9.59453739808896e-23	4.56296	4.15855	4.21534	13.3254	15.8211	10.5713
MELO13C_5G109170	MELO3C023087	-3.21856	7.8193064691455e-29	1.3744037826332e-27	4.16266	4.18197	5.24657	0.393802	0.844422	0.275164
MELO13C_5G109550	MELO3C020464	-2.36143	3.70127612340893e-32	7.33467170015302e-31	12.8527	13.7172	10.5685	2.70825	2.83627	2.53972
MELO13C_5G109830	MELO3C031314	-1.91045	8.44778904620722e-49	2.81090938603945e-47	46.419	37.2839	39.0359	13.0435	11.8278	10.9513
MELO13C_5G110090	MELO3C024365	-1.37036	0.000549259606902571	0.00169186792643808	2.74968	3.98164	1.73483	1.29281	1.1592	1.26436
MELO13C_5G110140	MELO3C020426	1.69567296925039	6.48593770282097e-63	3.17038811997415e-61	39.2758	38.169	43.0262	148.009	181.792	133.438
MELO13C_5G110340	MELO3C020416	-1.06316	8.29376413328194e-43	2.3229328466068e-41	364.827	370.676	328.694	189.811	202.827	199.085
MELO13C_5G110600	MELO3C020400	1.09713789969481	0.000165317421719791	0.000557942901184828	0.794219	0.454241	0.590972	1.4484	1.5369	1.56342
MELO13C_5G110610	MELO3C020398	2.21968280694071	6.87336048896156e-40	1.770515568863e-38	14.5161	16.2017	11.814	69.3218	67.2888	81.4342
MELO13C_5G110650	MELO3C020394	-1.00102	4.19496104743475e-16	4.0739143946942e-15	29.043	20.4788	25.2924	13.1557	15.6264	14.3679
MELO13C_5G110710	MELO3C020386	-1.21257	3.04406196388627e-08	1.67456034615716e-07	26.417	34.3783	20.5658	15.7514	14.1328	10.0597
MELO13C_5G110810	MELO3C020377	1.82454414585569	1.41198660325704e-23	2.0047085037944e-22	1.53558	1.5008	1.11395	5.00691	5.52411	4.70867
MELO13C_5G110890	MELO3C020370	1.19743473168374	0.00562339658085058	0.0139954336046627	0.484873	0.316934	0.517824	1.18776	0.902293	1.4741
MELO13C_5G111060	MELO3C020357	2.04418969613941	6.03943508167982e-36	1.36552425360007e-34	1.02516	0.877858	0.881825	4.24775	4.57411	4.71646
MELO13C_5G111070	MELO3C020355	1.06285734433358	1.48237479170295e-10	1.01376264069492e-09	2.76597	2.23274	2.68676	6.54279	6.76029	5.74012
MELO13C_5G111690	MELO3C008506	-1.91455	1.12849771207714e-22	1.52823601774035e-21	38.5941	33.5708	22.9772	8.65091	9.2223	12.3208
MELO13C_5G111860	MELO3C008515	-1.39978	3.33668020573654e-24	4.88254060041134e-23	50.32	34.7618	46.5724	15.102	24.3338	20.5215
MELO13C_5G112610	MELO3C008559	-2.19603	2.72070633592182e-102	3.46932304822825e-100	77.9174	63.936	73.6867	19.2361	18.8482	18.4122
MELO13C_5G112880	MELO3C008578	-1.12915	3.26131590076812e-21	4.11776232735359e-20	26.7566	24.574	33.0327	14.1534	16.104	15.9132
MELO13C_5G113890	MELO3C008659	1.60066126860669	0.000337243301983869	0.00107978867587786	0.320097	0.092888	0.466438	1.36626	1.5639	1.00996
MELO13C_5G113930	MELO3C008663	-1.27723	6.25609787785397e-38	1.51281141851993e-36	798.993	892.163	897.408	445.125	455.248	396.21
MELO13C_5G113940	MELO3C008666	1.10834713547577	3.69364265904445e-08	2.0114186681746e-07	2.29354	3.08779	2.58821	6.90633	6.79945	5.61372
MELO13C_5G113960	MELO3C008668	-1.85733	3.50580117576605e-42	9.64800243143123e-41	28.8416	29.8313	25.0361	9.33141	7.34581	8.25617
MELO13C_5G113970	MELO3C008669	-1.50477	4.24395798482545e-11	3.00857933109346e-10	3.27833	3.10404	2.51851	0.978011	1.25247	1.15104
MELO13C_5G113980	MELO3C008671	-1.34189	3.67645917567608e-23	5.12060426571438e-22	60.243	44.8206	61.0636	23.442	23.4058	26.927
MELO13C_5G114640	MELO3C008731	-1.1395	2.89900632520684e-23	4.05426429540167e-22	1248.63	1373.43	1561.42	735.558	861.805	633.936
MELO13C_5G114720	MELO3C008741	-3.57269	1.89443005494636e-269	2.59284326853658e-266	80.3483	64.3258	83.2196	7.56526	7.12112	7.48134
MELO13C_5G114750	MELO3C001206	1.70862410599793	0.00327951266559717	0.00862742119742565	0.395306	0.438295	0.255399	1.86419	0.99511	0.911347
MELO13C_5G115000	MELO3C008756	1.06781021308015	3.86279538682596e-21	4.86522633690411e-20	3.56938	3.20677	3.80302	8.39509	9.19229	7.52592
MELO13C_5G115490	MELO3C003905	1.01538252799489	7.93284893032889e-30	1.44508774214421e-28	16.7359	15.1609	18.409	38.9431	37.8013	38.9327
MELO13C_5G115560	MELO3C003911	-2.35104	1.01504403476035e-55	4.09407741328684e-54	30.0937	29.0984	26.3721	4.76813	7.34974	5.95213
MELO13C_5G115590	MELO3C003915	1.27936885912232	1.80467549683483e-10	1.22560330631886e-09	0.952367	0.517563	0.834794	2.29289	2.69589	2.3537
MELO13C_5G115610	MELO3C003917	-2.07218	5.1036333195285e-11	3.60432033195459e-10	24.4003	29.2734	46.0973	7.51815	11.7494	8.54347
MELO13C_5G115820	MELO3C003934	-3.12834	2.74090282257976e-21	3.48209993487392e-20	2.98533	3.33483	2.04836	0.225451	0.352655	0.637264
MELO13C_5G116240	MELO3C003968	-1.84755	5.34793491634187e-24	7.74827832268868e-23	17.3484	16.1394	14.732	4.92768	4.48273	5.25547
MELO13C_5G116880	MELO3C003997	1.21789744124552	5.14488506317708e-05	0.000189121737416339	1.18093	0.550912	0.787673	2.39366	2.50528	2.18806
MELO13C_5G117420	MELO3C004040	-1.2107	3.00309209485412e-40	7.82404577504505e-39	217.227	218.51	255.39	115.331	122.125	108.614
MELO13C_5G117590	MELO3C004050	-1.1482	1.11119456042785e-32	2.23436085461154e-31	79.4538	77.6216	89.8194	42.5733	47.1782	43.5032
MELO13C_5G117610	MELO3C004053	-2.86799	3.74177422656582e-53	1.41470764035721e-51	11.5796	11.3242	13.151	1.88539	2.62968	1.37651
MELO13C_5G118000	MELO3C004090	1.02483593708571	7.6579841077082e-12	5.70458685527029e-11	32.8782	30.8315	21.8948	61.498	78.0583	65.166
MELO13C_5G118050	MELO3C004093	-1.78364	1.12243066125117e-16	1.12462183872555e-15	9.97007	9.16486	12.5705	3.48895	4.16078	3.14182
MELO13C_5G118130	MELO3C004096	2.11893745904122	5.93946690038786e-33	1.20849608984106e-31	3.98948	3.19197	3.42009	15.5139	14.1291	16.4645
MELO13C_5G118170	MELO3C004098	2.02673851439878	3.65848655732908e-21	4.61355829373255e-20	3.02978	4.23255	2.46609	16.9542	11.7835	14.6996
MELO13C_5G118320	MELO3C023786	1.88945707280404	1.94536082985491e-70	1.15763066193975e-68	74.9193	84.44	100.529	393.836	391.843	392.406
MELO13C_5G118330	MELO3C004110	1.79008157805676	3.06245852361214e-77	2.16800943068128e-75	40.455	47.2533	47.568	196.801	191.128	177.545
MELO13C_5G118580	MELO3C004134	-1.0574	0.000819036030722809	0.00243975764810494	3.21424	3.09343	3.49473	2.4363	2.46349	2.77886
MELO13C_5G118600	MELO3C004137	1.10469280507141	7.17822194062279e-18	7.67946307665377e-17	12.0873	17.1936	13.5744	38.3614	32.9715	35.9417
MELO13C_5G118610	MELO3C004137	1.02561872896863	0.0041167119534017	0.0105565946044638	0.744143	1.04737	0.702825	1.8536	2.66793	1.87946
MELO13C_5G118650	MELO3C004141	1.29124811198425	0.000133432335579653	0.000457858239921489	1.17697	1.38615	2.05212	2.87314	3.89122	4.27898
MELO13C_5G118670	MELO3C004143	-1.40395	3.43551134249426e-26	5.46752309003156e-25	73.1824	54.3729	76.8998	36.2972	29.6195	25.6468
MELO13C_5G118690	MELO3C004145	1.44921086760982	2.67280553925838e-07	1.32767233779275e-06	1.90896	2.13661	1.13334	4.60791	4.86773	5.15273
MELO13C_5G118830	MELO3C004160	-2.20482	6.87170021550229e-16	6.58925760972733e-15	10.1177	15.2034	8.31543	3.41695	2.24531	2.67386
MELO13C_5G119100	MELO3C004171	1.0771804012326	6.43794809449589e-19	7.31439260542339e-18	167.003	131.43	119.92	347.831	331.267	347.239
MELO13C_5G119180	MELO3C004178	1.98343861484551	6.34980344531632e-33	1.29070757160737e-31	3.16561	4.92716	4.06327	16.2532	20.6788	16.4916
MELO13C_5G119320	MELO3C004193	-3.75668	1.81544845147873e-15	1.70110254262247e-14	1.66453	0.620249	0.980531	0.089553	0.078254	0.097295
MELO13C_5G119330	MELO3C004194	-1.0591	3.26746508486222e-26	5.20411622903192e-25	420.823	401.001	530.106	259.681	246.323	238.905
MELO13C_5G119340	MELO3C004195	-4.74183	1.89316618245161e-291	3.88667017257316e-288	585.198	611.306	629.636	31.1146	29.2142	19.4253
MELO13C_5G119410	MELO3C004201	-1.73766	8.52611788572764e-16	8.13010683669245e-15	3.26976	3.36695	3.55008	1.30325	1.12254	1.02058
MELO13C_5G119420	MELO3C004202	-1.95841	4.10269250633306e-61	1.9142790262504e-59	111.458	96.6315	87.6019	23.0031	29.146	30.9757
MELO13C_5G119530	MELO3C004213	-3.17984	8.59470525738775e-98	9.64203819312407e-96	189.304	176.605	123.739	20.1562	19.1083	24.2103
MELO13C_5G119610	MELO3C015306	1.80895205529404	4.59195277440916e-84	3.83222725441545e-82	60.4226	61.5795	56.3663	252.516	246.548	252.614
MELO13C_5G119820	MELO3C004244	1.29214817560914	0.000190206729038119	0.00063505352856604	5.15028	5.55245	9.63034	21.8598	15.6212	21.3039
MELO13C_5G119870	MELO3C004247	-3.13744	0.00101755784336597	0.00297457817518204	3.15741	0.346443	3.71738	0.068091	0.231342	0.308581
MELO13C_5G119890	MELO3C004247	-4.48906	6.847165183934e-41	1.82561430163851e-39	457.923	385.258	516.207	23.6429	15.6345	33.9827
MELO13C_5G119920	MELO3C004249	-5.22455	0.0123537275702414	0.0283117675989337	3.45746	1.01032	5.05382	0	0	0.239872
MELO13C_5G119950	MELO3C004247	2.57256980308752	0.00172218920135127	0.00480649052525035	0.452368	0.347875	0.397428	2.21975	1.61248	1.45948
MELO13C_5G120120	MELO3C004262	1.06992949702281	9.7331271715879e-08	5.07933657429333e-07	1.06455	0.658593	0.814364	1.94563	2.62871	1.75364
MELO13C_5G120170	MELO3C004272	-2.05364	6.32438230570013e-20	7.45347696532857e-19	10.1726	13.85	8.91176	3.46819	3.02453	3.13873
MELO13C_5G120190	MELO3C004274	-1.63361	2.95828499517076e-59	1.31174062528846e-57	153.307	138.925	143.64	49.1735	53.9837	61.6444
MELO13C_5G120210	MELO3C004276	1.19952016423473	0.0113277188480806	0.0262184969505179	1.7235	0.494367	0.213736	2.00562	1.56464	1.9086
MELO13C_5G120260	MELO3C031544	1.29153543581058	0.000102480990264764	0.000357812028934626	0.521612	0.274561	0.385494	1.09642	1.92637	1.00341
MELO13C_5G120270	MELO3C004281	-1.68276	6.83166630399344e-21	8.45413557691292e-20	9.87289	7.43766	12.7735	3.72568	3.05865	4.45333
MELO13C_5G120330	MELO3C004287	-2.94176	1.82912072904998e-10	1.24097318464627e-09	2.47553	1.29514	1.83041	0.199466	0.264276	0.256379
MELO13C_5G120350	MELO3C004289	-1.68151	2.50020414267339e-60	1.14064868997966e-58	93.2742	108.668	92.4416	34.5361	38.2958	35.5789
MELO13C_5G120360	MELO3C004289	-1.28649	7.54132634333442e-62	3.58387569047814e-60	88.1308	79.3746	86.2302	39.7042	40.7125	42.032
MELO13C_5G120390	MELO3C004288	-1.28588	8.37326457239745e-61	3.85433008231658e-59	100.113	91.4009	94.6378	42.325	42.372	45.0105
MELO13C_5G120410	MELO3C004294	-1.23644	3.16295230698012e-57	1.31448200126117e-55	35.4727	35.8515	37.4129	18.8053	17.809	16.9055
MELO13C_5G120420	MELO3C004288	-2.66928	1.19371864023415e-77	8.53903961115226e-76	17.6427	13.5932	13.8021	2.02409	2.4723	2.7839
MELO13C_5G120580	MELO3C004288	-2.29408	9.3915038771134e-134	1.96742423058304e-131	80.5863	72.7057	84.0879	17.0878	16.5583	18.8678
MELO13C_5G120590	MELO3C004288	-1.91146	1.71990773945083e-95	1.82008793252194e-93	59.9396	56.4634	58.6685	17.3479	17.4071	20.2742
MELO13C_5G120640	MELO3C004316	1.67892240805621	7.45469703502381e-21	9.21402348760017e-20	1.95776	1.44783	2.45714	9.12125	6.75006	6.87954
MELO13C_5G120760	MELO3C004329	1.24618330990473	3.6079512664609e-47	1.14131339754148e-45	354.353	372.533	375.66	986.805	1094.63	878.484
MELO13C_5G120870	MELO3C004342	-1.26153	4.4290184000058e-16	4.2951227091223e-15	61.2078	66.5452	47.0561	31.4681	25.5247	31.2007
MELO13C_5G120950	MELO3C004351	2.13618092742694	2.34740004044957e-22	3.12529979445069e-21	1.62343	2.88761	2.0873	11.982	12.2074	13.0307
MELO13C_5G120960	MELO3C004352	1.88576869756375	7.45792619480824e-75	5.02004015670207e-73	7.4312	8.66662	8.20593	31.1337	35.2336	34.9014
MELO13C_5G121280	MELO3C004385	-1.87983	1.31969804748323e-44	3.88714503799581e-43	719.469	750.352	527.547	235.971	197.758	201.108
MELO13C_5G121320	MELO3C004388	-1.52869	1.20723337061191e-26	1.95461365131408e-25	681.257	885.375	543.586	306.266	294.956	239.568
MELO13C_5G121400	MELO3C004396	-1.04002	9.36706980508033e-13	7.45371872474028e-12	15.0404	12.5907	16.2585	9.34562	7.68879	8.44853
MELO13C_5G121480	MELO3C004404	-1.64663	3.88984983203576e-65	1.99646542629236e-63	23.8566	24.8301	24.3171	9.44558	10.1237	9.32522
MELO13C_5G121490	MELO3C004405	-1.21206	8.16305040143447e-27	1.3332332914992e-25	18.3493	14.8255	18.6327	8.65125	10.4173	9.31118
MELO13C_5G121500	MELO3C004406	-5.6281	1.16568557328826e-05	4.70444757609751e-05	1.12605	1.29569	0.627414	0	0	0
MELO13C_5G121520	MELO3C004408	-4.43408	1.33815614095339e-21	1.72024706160132e-20	4.9356	6.27585	3.1362	0.073045	0	0.698791
MELO13C_5G121530	MELO3C004409	-2.48898	8.32825053529188e-11	5.77631700978184e-10	4.245	4.85266	4.24033	0.821564	0.192108	2.08202
MELO13C_5G121570	MELO3C004414	-7.7952	8.00470340816122e-13	6.39441871476848e-12	4.38063	3.60278	2.74393	0	0	0
MELO13C_5G121760	MELO3C004433	1.00361591572307	1.1160193456359e-26	1.81264850996084e-25	140.702	125.993	163.384	354.624	351.18	340.221
MELO13C_5G121920	MELO3C004450	-1.09577	9.0046456937613e-38	2.17233109392385e-36	95.0254	86.1907	98.5421	50.4343	50.8825	48.8884
MELO13C_5G121930	MELO3C004451	-1.41378	4.05547230982299e-68	2.22023590721776e-66	227.352	214.057	243.771	97.8536	96.0284	100.619
MELO13C_5G121980	MELO3C004455	-3.90615	1.60262550607386e-216	1.17506791570344e-213	162.52	125.984	175.506	10.7363	11.3362	11.6344
MELO13C_5G122000	MELO3C004457	1.20170935655587	1.04355845057552e-06	4.81119582086579e-06	2.13126	2.28364	1.3176	5.67702	4.79778	4.97575
MELO13C_5G122060	MELO3C031342	1.89603995951584	1.7551722902822e-06	7.89346924851996e-06	0.501298	0.909309	0.50177	3.25771	2.7263	2.81643
MELO13C_5G122070	MELO3C004463	1.50668	9.79033296465995e-16	9.28814860279431e-15	2.40294	2.45878	1.70773	6.99423	8.22698	5.56778
MELO13C_5G122100	MELO3C004465	-1.51395	8.87446745914304e-30	1.61375391440396e-28	43.6506	53.7835	36.7954	17.3175	20.1393	16.8502
MELO13C_5G122130	MELO3C004466	-1.13983	1.78991495511374e-25	2.77964856493836e-24	39.949	37.24	37.4958	19.6036	20.8797	20.5425
MELO13C_5G122140	MELO3C004467	-1.18091	1.83117345113064e-25	2.84157150050734e-24	18.5973	17.5222	19.6245	9.02752	10.427	8.95682
MELO13C_5G122160	MELO3C004470	-1.70635	3.20173628945851e-76	2.22066371697917e-74	182.331	156.277	187.126	61.0427	60.6247	66.5504
MELO13C_5G122220	MELO3C004477	1.1689728307889	0.000247964931173633	0.000812954333598641	0.544507	0.496646	0.533344	1.56808	1.39342	1.7112
MELO13C_5G122280	MELO3C004484	-1.07844	7.96677750052755e-33	1.60982226462432e-31	79.2732	71.0376	77.9327	40.0753	43.4935	46.2588
MELO13C_5G122360	MELO3C031576	-1.10331	8.37866307290659e-19	9.43058952230111e-18	16.9251	18.693	19.2028	7.63709	10.1676	10.8248
MELO13C_5G122370	MELO3C004491	-1.25098	3.46026618917735e-38	8.47723924389154e-37	90.2684	87.7328	83.4681	40.6888	43.103	43.9632
MELO13C_5G122450	MELO3C027143	-1.08113	9.09546234863128e-19	1.02093954082778e-17	74.3765	64.1103	59.2345	37.3766	34.9721	37.7003
MELO13C_5G122580	MELO3C004515	-2.39539	7.82405606084672e-17	7.88938462324082e-16	9.94438	10.3583	12.3162	2.60277	1.68147	2.43306
MELO13C_5G122650	MELO3C004522	-3.15995	8.89299242992172e-43	2.48398822566385e-41	48.4122	38.5656	42.4341	6.59458	3.48982	6.20696
MELO13C_5G122880	MELO3C021616	-1.07043	2.34947148616855e-17	2.44102477788666e-16	155.322	142.696	156.712	71.9471	96.1306	88.4467
MELO13C_5G122910	MELO3C004546	-1.07034	2.27170035623441e-33	4.6872370164314e-32	73.9977	64.3496	76.9624	38.378	42.3539	38.3656
MELO13C_5G123000	MELO3C004554	-2.32911	3.3632484091156e-18	3.67273882123102e-17	1340.55	1347.62	880.449	223.418	200.644	335.365
MELO13C_5G123110	MELO3C004565	-1.23511	1.15272483481548e-42	3.20669930335525e-41	438.544	370.628	444.364	204.959	198.709	218.644
MELO13C_5G123230	MELO3C004578	-1.98524	3.76631729857988e-90	3.57974509906689e-88	42.0173	42.6582	40.9043	11.5083	12.9379	11.3151
MELO13C_5G123390	MELO3C004593	-2.75801	2.98475505796436e-70	1.7557885770776e-68	32.0704	27.9729	29.4277	5.57153	4.31593	4.68637
MELO13C_5G123530	MELO3C004609	-2.31519	1.42383070169153e-58	6.17996708366326e-57	188.526	195.478	180.603	42.6026	36.2747	58.3146
MELO13C_5G123630	MELO3C004619	-2.46552	4.50737736622098e-28	7.67937405215906e-27	7.85791	10.454	8.99915	1.62971	2.11354	1.55853
MELO13C_5G123700	MELO3C004624	1.37592710228272	6.64510827615022e-06	2.77566781097383e-05	0.535064	1.15571	0.377537	2.64271	1.77848	1.50353
MELO13C_5G123800	MELO3C004633	-2.4416	1.26978379808275e-63	6.29677810981614e-62	44.5654	48.1044	42.3453	8.70564	11.4855	7.66078
MELO13C_5G123810	MELO3C004634	-1.75163	5.61925713693392e-70	3.26808354167856e-68	21.754	21.7858	21.4588	7.48077	7.84209	7.87873
MELO13C_5G123850	MELO3C004638	-1.18706	2.48910849639511e-23	3.49291848468842e-22	66.0356	62.0122	59.5508	29.9225	29.6706	36.3758
MELO13C_5G123890	MELO3C004642	-1.61783	1.35643005943138e-53	5.17611693682644e-52	479.29	530.093	494.48	188.282	216.604	165.91
MELO13C_5G123950	MELO3C004647	-2.16555	5.2925443949483e-26	8.36458325083053e-25	27.4278	27.993	24.0215	8.40094	4.38262	6.80354
MELO13C_5G124020	MELO3C004655	-2.22073	3.77508592227783e-99	4.50596011536999e-97	57.5999	53.5555	58.2852	13.6466	16.19	12.6785
MELO13C_6G124220	MELO3C005928	-1.07133	5.58978225072124e-09	3.32247335284618e-08	8.53883	6.58355	7.58293	4.89473	3.60474	3.59278
MELO13C_6G124290	MELO3C005940	-5.30965	2.1477793925587e-128	4.08276953048427e-126	64.7826	46.1941	52.8565	1.10261	1.61291	1.74206
MELO13C_6G124300	MELO3C005941	-5.10453	1.37790106881374e-20	1.67089834274933e-19	4.39278	2.18236	3.76852	0.140756	0	0.12514
MELO13C_6G124360	MELO3C005947	-3.10502	1.20040546822181e-72	7.53649060018159e-71	40.7183	44.4962	56.1127	5.16375	7.26712	5.79398
MELO13C_6G124500	MELO3C005964	-3.5567	5.85425172620925e-58	2.48321875907182e-56	23.7167	17.3327	25.9552	1.88884	1.8485	2.29909
MELO13C_6G124510	MELO3C005965	-3.08005	1.34299915319466e-22	1.81512657110509e-21	4.35586	2.86923	4.359	0.35379	1.10478	0.561485
MELO13C_6G124590	MELO3C005974	-2.7162	6.8317277703809e-13	5.49159636358339e-12	2.47193	3.60479	2.4287	0.453311	0.496177	0.669647
MELO13C_6G124630	MELO3C005978	-2.28824	2.32202472107861e-73	1.489723985117e-71	42.9076	42.9856	38.7727	6.97	10.5267	8.97829
MELO13C_6G124710	MELO3C005986	1.04547968051609	2.05480045441814e-14	1.81910536132835e-13	3.76903	4.34227	4.67164	9.43472	10.8917	8.79451
MELO13C_6G124780	NA	-3.92658	2.42838572949111e-17	2.5204630448156e-16	4.4549	4.42353	4.0096	0.516144	0	0.218274
MELO13C_6G124860	MELO3C005998	-1.28519	1.17094677755189e-10	8.05344634611068e-10	9.75826	6.03134	10.9718	3.96158	6.08248	3.42968
MELO13C_6G124870	MELO3C005999	-1.16564	8.04612620543926e-24	1.15596200838116e-22	103.803	109.92	135.599	56.2988	66.3417	54.5066
MELO13C_6G124900	MELO3C006003	1.50903260706724	0.00042394717709261	0.00133409496408818	1.37619	2.40061	1.09974	6.28171	3.64466	5.74716
MELO13C_6G124960	MELO3C006008	-1.14572	1.78426076334014e-06	8.01901783523929e-06	5.24564	5.31088	4.20504	2.85469	2.93135	2.13062
MELO13C_6G125110	MELO3C006023	-1.08791	4.27446621121213e-13	3.47957142411519e-12	13.0024	17.7366	17.601	6.70976	10.2906	7.50932
MELO13C_6G125170	MELO3C006031	1.1028300859008	6.74100413418526e-08	3.576966008654e-07	1.40978	1.14756	2.12412	4.17647	3.75368	4.27283
MELO13C_6G125180	MELO3C006031	2.34778017052126	2.64852240249748e-125	4.85483615386368e-123	17.0326	19.7166	19.6225	109.224	103.875	111.865
MELO13C_6G125230	MELO3C006037	-1.36848	1.83533465426056e-33	3.80600206585549e-32	479.48	427.677	387.105	163.719	222.649	196.721
MELO13C_6G125270	MELO3C006043	-1.00572	3.27771378460307e-17	3.38148060290959e-16	45.1481	44.6893	34.965	19.71	25.617	25.7895
MELO13C_6G125380	MELO3C006053	-1.46405	1.48010731113724e-53	5.63758870086226e-52	606.568	671.105	663.532	255.724	319.391	260.448
MELO13C_6G125500	MELO3C006067	-4.49992	5.48814438246781e-54	2.12587932400121e-52	29.2512	20.5127	15.0511	1.53694	0	0.793914
MELO13C_6G125520	MELO3C006069	-2.63046	6.52411455037616e-71	3.93941387409478e-69	18.002	14.5199	13.3766	2.55832	2.96026	2.61659
MELO13C_6G125530	MELO3C006070	-5.42494	5.13581546421047e-06	2.17577984895256e-05	4.70534	4.18065	5.4824	0.240401	0	0.058199
MELO13C_6G125580	NA	-1.56964	1.90093288819342e-06	8.51355850667776e-06	4.40818	2.68741	2.52132	1.22346	1.06132	1.63932
MELO13C_6G125630	MELO3C006079	-3.83397	5.56441037914177e-218	4.23101278088076e-215	597.452	471.511	548.941	30.4162	37.4457	40.8477
MELO13C_6G125640	MELO3C006077	-1.35051	0.000260626089806117	0.000850795615156557	1.30744	2.33569	1.84462	1.58463	1.5711	1.37909
MELO13C_6G125650	MELO3C006081	-1.28171	1.40761786703588e-06	6.39062247020048e-06	2.38424	3.29139	2.09206	1.11577	1.66284	0.646894
MELO13C_6G125720	MELO3C006090	1.37137588557947	3.37906329356931e-28	5.77139512620449e-27	8.18468	7.33554	9.30607	25.4496	28.4725	22.594
MELO13C_6G125730	NA	1.34429003836735	1.80804716232013e-05	7.09329414149288e-05	0.798681	1.99311	2.28682	6.08594	4.68902	3.63402
MELO13C_6G125760	MELO3C006093	-2.61167	2.38687398071399e-211	1.58072654271156e-208	78.2338	72.9825	75.0355	14.2426	14.6773	16.2901
MELO13C_6G125820	MELO3C006098	1.01417178018202	8.06752536473022e-17	8.12690361815071e-16	14.6593	14.7077	13.0152	31.8453	36.2805	32.3899
MELO13C_6G126040	MELO3C006119	-1.80073	1.77019962181199e-36	4.09720385972945e-35	629.617	639.688	432.69	212.445	161.701	198.977
MELO13C_6G126180	MELO3C006138	-3.50596	2.25482998972367e-14	1.98591418657345e-13	4.85899	1.52108	2.99467	0.205248	0.502211	0.2901
MELO13C_6G126190	MELO3C006138	-1.97381	1.47317569669885e-07	7.51784664509754e-07	3.58709	1.67814	2.9474	0.614	1.12697	0.390182
MELO13C_6G126200	MELO3C006139	-2.25258	9.28496470572555e-60	4.14392011757708e-58	78.216	67.9506	59.1407	15.1428	20.1828	16.966
MELO13C_6G126430	MELO3C006160	-1.15505	8.33744497454876e-19	9.38934423080011e-18	146.919	168.343	118.042	77.0553	71.4047	77.105
MELO13C_6G126500	MELO3C006168	1.10038614087469	5.25096879968079e-29	9.30132782204027e-28	19.7317	23.849	20.702	52.0782	54.3735	52.224
MELO13C_6G126700	MELO3C006186	1.23543474852691	5.41895292580034e-10	3.51282297337168e-09	2.92992	3.53915	2.73238	7.01	8.89769	9.60518
MELO13C_6G126770	MELO3C006193	-1.06776	0.000373110050202341	0.00118593425153337	3.43899	2.98164	2.57694	1.4373	1.07179	1.26044
MELO13C_6G127020	MELO3C006220	-2.07139	1.7278346409554e-48	5.65748726934838e-47	60.1367	59.5545	50.8512	15.9538	13.2646	17.9287
MELO13C_6G127030	MELO3C006221	-3.21586	3.7893740848443e-109	5.25647634877388e-107	62.4039	53.436	44.4379	4.83491	6.45305	7.64945
MELO13C_6G127160	MELO3C006235	-1.46317	5.34400988308725e-18	5.76827144583497e-17	4.15935	3.52474	4.69869	1.4156	1.60408	1.10985
MELO13C_6G127170	MELO3C006236	-1.59808	1.86414357856226e-07	9.41241211703965e-07	1.91399	1.55787	1.27204	0.484558	0.674669	0.816532
MELO13C_6G127190	MELO3C006238	-1.27372	3.67841597949365e-27	6.08524416269176e-26	592.102	574.134	423.295	233.564	239.543	265.838
MELO13C_6G127280	MELO3C006246	2.2700170454326	8.31958922920312e-40	2.13501458594425e-38	0.76564	0.819057	0.961434	4.11161	4.46383	5.79986
MELO13C_6G127290	MELO3C006247	1.32164709427381	1.19992227916121e-16	1.1993380910993e-15	1.4066	1.57558	2.16609	4.58035	4.41272	6.26682
MELO13C_6G127340	MELO3C006256	-1.83899	2.51757277466198e-50	8.79009677955958e-49	163.914	171.274	127.332	43.0484	48.9527	52.5304
MELO13C_6G127390	MELO3C006262	-1.91116	8.06680609304423e-08	4.24862824756793e-07	2.01302	2.02037	1.97643	0.59073	0.489323	1.20453
MELO13C_6G127570	MELO3C006278	1.21927765094967	4.15421978624023e-08	2.25148184296494e-07	1.13157	0.923343	1.0105	2.88263	4.07498	3.29993
MELO13C_6G127740	MELO3C006296	1.08132119772233	4.06308332242502e-21	5.10496331758786e-20	17.075	19.7103	15.8565	46.0124	46.6448	42.2906
MELO13C_6G128030	MELO3C006323	-3.47384	6.57052775301363e-05	0.000236986884696714	5.42288	3.12126	2.4223	0.440619	0	0.802971
MELO13C_6G128080	MELO3C006329	-1.02963	1.05055514850109e-22	1.42833756282962e-21	39.5967	36.8704	44.0207	23.178	23.3376	23.1536
MELO13C_6G128170	MELO3C006337	1.21565237612045	3.25879432934646e-22	4.31354271963138e-21	9.56327	8.32301	7.12458	22.1923	20.1163	23.6309
MELO13C_6G128340	MELO3C031601	-1.21797	4.43605126341679e-33	9.04390590247733e-32	151.275	123.711	132.801	66.5712	70.4056	74.7471
MELO13C_6G128350	MELO3C006354	1.02909647429025	3.27629230710003e-06	1.42535030864089e-05	2.20654	1.43161	2.50408	4.79465	5.3214	4.50367
MELO13C_6G128360	MELO3C006355	-1.60513	2.05216323449635e-35	4.54977442810045e-34	55.5738	56.3947	49.7973	21.728	18.778	16.1699
MELO13C_6G128410	MELO3C006362	-1.01122	2.48081792774224e-25	3.82079460289184e-24	93.4321	74.4951	91.6549	51.2335	48.6755	52.8004
MELO13C_6G128500	MELO3C006372	1.1824	4.83756279814682e-39	1.22008801284956e-37	40.5528	39.4866	45.909	111.674	110.507	106.226
MELO13C_6G128520	MELO3C006373	-1.6089	2.12878721808881e-50	7.44531543225951e-49	227.914	257.961	219.43	88.8812	98.9777	77.9534
MELO13C_6G128530	MELO3C006375	1.68311703470847	1.5593522165029e-06	7.04057642507248e-06	0.372148	0.257616	0.351894	0.49724	1.31483	1.34596
MELO13C_6G128570	MELO3C031658	1.14373474835662	0.000316528512245598	0.00101759009652398	0.838133	0.25808	0.690181	1.02806	1.96804	1.70109
MELO13C_6G128660	MELO3C006388	-1.4114	7.87329121298224e-21	9.70220099655014e-20	42.1112	41.2486	36.7887	18.8085	14.211	18.4899
MELO13C_6G128700	MELO3C006395	-1.96894	2.16920696456348e-25	3.35345022458496e-24	17.8847	9.77157	14.8394	3.74597	3.76707	5.01786
MELO13C_6G128740	MELO3C006401	-1.52177	4.04879918364498e-19	4.6462743007396e-18	7.46509	5.17268	7.79496	2.85992	2.36609	3.43815
MELO13C_6G128770	MELO3C006405	1.96755912326746	1.60403832425788e-38	3.98197180133184e-37	2.23069	1.5131	1.40704	7.25084	7.69775	6.67556
MELO13C_6G128820	MELO3C006410	-1.45873	1.00578013698177e-22	1.37109337398643e-21	253.993	293.355	201.953	97.3166	96.2758	128.119
MELO13C_6G128970	MELO3C006425	-3.41874	1.22748086547591e-86	1.07693086188976e-84	20.0194	21.7754	17.3862	2.14999	2.4727	2.93735
MELO13C_6G129030	MELO3C006430	-1.47738	4.59142839328353e-35	1.00385543039522e-33	122.272	111.972	97.5165	43.7499	42.9203	52.3673
MELO13C_6G129060	MELO3C006433	1.34354437847909	0.000387792993107185	0.00122879922032575	0.235935	0.845278	0.492022	2.23882	1.56275	0.762422
MELO13C_6G129100	MELO3C006439	1.27899727770618	7.56909761520019e-37	1.77592656045783e-35	13.1432	15.6066	16.8455	45.081	42.8351	46.3334
MELO13C_6G129110	MELO3C006439	1.22051541303837	1.97343126235805e-20	2.37343549011194e-19	6.83331	7.70847	9.00871	17.4897	21.3553	17.2271
MELO13C_6G129130	MELO3C006438	-3.36101	3.3343423745233e-225	2.73816195795854e-222	64.4939	68.4653	63.7999	6.90726	6.20474	7.73066
MELO13C_6G129230	MELO3C022975	-1.34866	0.00913519436690161	0.0216217417738347	1.89672	2.14991	1.40941	0.325986	0.997316	1.15636
MELO13C_6G129300	MELO3C031607	-1.53438	4.87368004377715e-12	3.68804464794489e-11	6.05375	7.04855	0	0	0	2.37102
MELO13C_6G129310	MELO3C006458	-3.51392	8.47211863101683e-18	9.02608175894009e-17	4.97875	4.44478	4.91249	0.770061	0.080105	0.408161
MELO13C_6G129350	MELO3C031670	-1.09086	0.0059726729285686	0.0147538172570705	10.7807	4.25005	5.50719	5.66589	3.7191	3.3576
MELO13C_6G129440	MELO3C006470	-2.63119	7.0095743227584e-82	5.4304362583483e-80	16.2697	15.7057	16.0752	3.22103	3.01992	2.92097
MELO13C_6G129470	MELO3C006473	-1.17148	3.08885937663421e-25	4.73594346544439e-24	48.4316	70.4399	61.9303	29.1829	32.3887	31.5197
MELO13C_6G129550	MELO3C006481	-1.5697	9.81771558881549e-58	4.12183437706303e-56	30.7828	28.6738	32.9326	12.6115	13.6113	11.7014
MELO13C_6G129600	MELO3C006486	1.12142498722157	1.3882575926034e-26	2.24416758867306e-25	17.4443	19.8263	21.3767	49.2339	54.3175	45.2629
MELO13C_6G129630	MELO3C006490	-3.40597	4.9765083181451e-08	2.68086370431695e-07	0.614134	0.887513	1.58649	0.153018	0	0.408142
MELO13C_6G129640	MELO3C006491	-3.77886	2.16261296518612e-147	6.16645057989876e-145	298.708	244.834	209.244	20.2073	20.5814	24.9224
MELO13C_6G129660	MELO3C006493	-1.83637	8.38750860835545e-69	4.71768634875445e-67	131.047	101.264	132.578	38.0038	41.2783	38.4621
MELO13C_6G129770	MELO3C006503	2.29287421007196	9.47212532448903e-11	6.54756676470571e-10	0.433032	0.270572	0.299141	2.36784	2.12087	2.75232
MELO13C_6G129820	MELO3C006509	1.07588243495658	5.89962974558031e-25	8.93870100935525e-24	11.9511	11.0926	15.418	29.394	33.4043	31.7431
MELO13C_6G129940	MELO3C006521	-1.3456	5.9164717871264e-42	1.61953554386273e-40	205.975	219.541	202.692	91.5558	114.174	89.7679
MELO13C_6G130030	MELO3C006529	1.12624543723292	1.24199024776654e-08	7.10336296789272e-08	1.70807	1.30574	1.19098	3.67211	3.25105	3.9846
MELO13C_6G130140	MELO3C006538	-2.31066	5.09751334745762e-05	0.000187593724327346	1.14224	1.72192	0.841631	0.676225	0.280229	0.135091
MELO13C_6G130150	MELO3C006539	-1.09676	6.42436430358016e-37	1.51079265924972e-35	881.348	867.535	872.869	480.145	563.988	444.542
MELO13C_6G130190	MELO3C006543	-3.3962	4.95760823769893e-11	3.50239838678455e-10	1.22259	1.63203	1.33389	0.027971	0.304693	0
MELO13C_6G130220	MELO3C006546	-1.78067	3.51472326138976e-34	7.4159577139087e-33	15.1706	15.1766	18.5526	4.46706	6.43432	5.54149
MELO13C_6G130280	MELO3C006552	-1.02114	8.46284189041621e-15	7.64373708800021e-14	17.9838	18.0747	16.5021	8.94341	10.1461	8.44762
MELO13C_6G130300	MELO3C006554	-1.30201	9.47621205874995e-07	4.39256341309859e-06	3.12383	3.85906	3.49181	1.90047	1.71485	1.85955
MELO13C_6G130380	MELO3C006560	-1.84768	1.18265167406013e-21	1.52320193654044e-20	4.82747	3.84185	4.03659	1.66736	1.63009	1.40323
MELO13C_6G130400	MELO3C006562	-1.04376	7.95170495483265e-20	9.34985697151858e-19	61.21	57.4505	68.9061	37.886	32.8744	29.6603
MELO13C_6G130770	MELO3C006595	-5.35306	4.15565806116728e-15	3.83786144830249e-14	1.9979	1.06756	1.75907	0	0	0.064267
MELO13C_6G130900	MELO3C006609	-1.0677	9.56097241990492e-06	3.90542705492734e-05	13.3395	10.4814	7.5289	6.67824	6.04337	5.06997
MELO13C_6G130990	MELO3C006620	-3.78554	1.03556345195681e-21	1.33543452692672e-20	6.40534	5.86504	3.90907	0.181489	0.791896	0.066551
MELO13C_6G131070	MELO3C006653	-1.43868	2.79910555414015e-22	3.71705284776825e-21	9.0627	8.39581	10.1983	4.93739	4.71677	3.24699
MELO13C_6G131630	MELO3C006674	1.02249757750154	4.95524436583076e-18	5.36556787080725e-17	10.3292	13.0706	14.0533	28.9758	31.8384	25.9748
MELO13C_6G131710	MELO3C006682	-1.48345	5.91720017456252e-50	2.02466865972948e-48	80.6767	73.4167	69.8978	30.9507	30.4915	32.3907
MELO13C_6G131800	MELO3C006690	1.12748773624757	4.12433773672733e-17	4.2251823221064e-16	9.73895	7.11035	7.87556	20.9999	24.2018	22.3947
MELO13C_6G131830	MELO3C006693	-1.19451	1.75620869311299e-40	4.6106092672135e-39	32.8623	30.5132	34.4399	16.354	17.7618	17.2071
MELO13C_6G131910	MELO3C006700	-3.17567	3.61241987388034e-14	3.13056057453624e-13	1.63474	1.68579	2.11359	0.360763	0.133717	0.232923
MELO13C_6G131930	MELO3C006701	1.0126803447281	3.46900059136442e-15	3.21964657055658e-14	2.75879	2.49438	2.98456	7.06837	6.32751	7.26198
MELO13C_6G132120	MELO3C006721	-1.49049	1.17628678352289e-45	3.59898176836436e-44	113.631	97.5752	96.478	37.0511	42.312	43.9338
MELO13C_6G132160	MELO3C006725	-2.00266	1.38923701586769e-20	1.68365029136739e-19	9.8737	6.08539	8.83664	2.731	2.21193	2.50378
MELO13C_6G132200	MELO3C006728	-1.38373	2.61328233093677e-18	2.86902065530117e-17	19.0586	15.2933	14.4628	8.05551	6.87324	6.72842
MELO13C_6G132440	MELO3C006736	1.04450277364307	1.00448636876443e-05	4.09168752990749e-05	0.928382	0.94288	1.4004	2.07762	2.68376	2.55203
MELO13C_6G132590	MELO3C006757	-2.31836	3.43110983672095e-14	2.98857382044468e-13	2.40101	1.8288	4.22027	0.578381	0.664154	0.868928
MELO13C_6G132660	MELO3C006764	-1.50525	9.11306727784108e-05	0.000320578599741756	3.37034	3.61812	3.70529	2.2043	1.32555	0.852906
MELO13C_6G132820	MELO3C006783	-1.41426	2.05303630796563e-22	2.74585246922049e-21	194.663	247.032	347.062	110.205	110.93	116.725
MELO13C_6G132890	MELO3C006789	1.41756115484398	2.62183081081359e-51	9.34482405312553e-50	11.2484	12.9646	13.1655	38.519	40.6537	38.1617
MELO13C_6G132900	MELO3C006790	1.01184764416925	2.12276507404608e-10	1.43403642547437e-09	1.61533	1.40635	1.75662	4.06579	3.76499	3.161
MELO13C_6G133070	MELO3C031780	-2.13925	3.44596229603812e-49	1.15408818821636e-47	164.014	164.125	116.475	40.0664	40.5485	36.8737
MELO13C_6G133100	MELO3C006808	-2.1311	4.58403493890544e-25	6.99704366510994e-24	15.6475	18.2832	16.7479	5.61869	3.31972	3.9528
MELO13C_6G133140	MELO3C006812	-1.94157	7.14469583178733e-40	1.83580232073334e-38	21.1176	16.6517	18.1135	5.70155	5.10477	6.19761
MELO13C_6G133230	MELO3C006821	2.50918524522693	1.30434574574386e-20	1.58638733176075e-19	0.439787	1.71978	2.03138	9.10036	14.0574	10.7443
MELO13C_6G133640	MELO3C006854	-1.58537	1.18401412681143e-26	1.92004818510573e-25	27.4044	32.4301	26.6488	12.0889	9.22224	10.9982
MELO13C_6G133650	MELO3C031789	-5.23785	0.00163926332739955	0.00458940080615201	12.2579	12.9116	6.7129	0	0	1.04458
MELO13C_6G133720	MELO3C006859	1.68247421793182	2.09344206254361e-07	1.05055892309998e-06	0.414978	0.681367	0.488058	2.43692	2.44509	1.34529
MELO13C_6G133810	MELO3C031801	-1.77886	6.02927376113098e-35	1.30846712807631e-33	5.01995	4.10455	3.88818	2.1844	1.38071	1.6347
MELO13C_6G133820	MELO3C006867	-1.6489	5.36632569505636e-35	1.16953998428352e-33	41.6435	45.4864	51.2921	14.2287	19.3642	17.3153
MELO13C_6G133880	MELO3C006874	-1.00481	4.02395851251955e-05	0.000150449587073441	3.08482	2.95875	2.26688	1.42007	2.34862	2.15088
MELO13C_6G134010	MELO3C006887	-3.68117	5.03126104755776e-128	9.47631094553769e-126	17.2568	12.4813	15.8372	1.23101	1.76762	1.4594
MELO13C_6G134020	MELO3C006888	3.38489448623236	5.67726189636854e-17	5.76715421734024e-16	0.393357	0.354894	1.31736	5.8744	9.11499	5.95371
MELO13C_6G134070	MELO3C006894	1.7591271776869	1.49749492657821e-14	1.3360960818188e-13	2.97102	4.62138	3.89548	16.6137	19.0074	11.063
MELO13C_6G134180	MELO3C006904	1.82610329991987	6.63229664174726e-46	2.0444602110371e-44	28.7488	29.4666	20.6479	113.849	110.891	116.612
MELO13C_6G134320	MELO3C005499	-3.21012	1.19255960041086e-08	6.84654602808584e-08	2.01918	2.47194	2.85348	0.300275	0	0.209259
MELO13C_6G134420	MELO3C006920	-1.19309	7.49411913429252e-07	3.51586530683331e-06	4.07833	2.66025	2.42493	2.31364	1.72243	2.28575
MELO13C_6G134560	MELO3C006933	-1.95364	1.98794268617703e-08	1.11114792668702e-07	2.7011	6.50299	5.85817	0.966741	1.10279	1.03776
MELO13C_6G134610	MELO3C006938	-1.27875	1.86460025489082e-33	3.86278942814416e-32	66.5421	60.2441	69.9258	30.9204	29.2964	34.4086
MELO13C_6G134640	MELO3C006942	1.09332528977837	9.03434754267559e-10	5.74760319340347e-09	1.19516	1.16502	1.83417	3.08607	3.59968	2.96062
MELO13C_6G134660	MELO3C006944	-2.02792	2.14849733685984e-62	1.04029835673897e-60	10.9059	10.5704	11.5334	2.73561	3.28566	2.91745
MELO13C_6G134800	MELO3C006958	-2.00258	1.08247004137295e-47	3.45079347040165e-46	67.9601	94.9934	62.902	21.8465	22.957	20.6969
MELO13C_6G134970	MELO3C006973	-2.92981	1.38362818780289e-45	4.21452324860435e-44	6.73152	5.82035	5.37428	0.924048	0.90121	0.998251
MELO13C_6G135090	NA	1.27715212387486	1.0003919555728e-06	4.62360352271717e-06	3.00958	2.69106	2.6558	7.15893	6.18476	9.18946
MELO13C_6G135290	MELO3C026932	-4.21171	4.35107354134738e-38	1.06215861835745e-36	46.805	38.6716	36.3138	2.3393	1.52163	3.97105
MELO13C_6G135640	MELO3C008489	-1.70047	2.13350326039027e-73	1.37306651836402e-71	200.831	167.491	211.015	66.7244	66.6908	70.0703
MELO13C_6G135690	MELO3C008492	-1.93379	2.71669918589411e-72	1.70042177702458e-70	101.316	98.4694	85.3729	28.5446	31.0418	30.7867
MELO13C_6G135790	MELO3C008499	-1.27593	1.94433935357941e-11	1.41100342626318e-10	4.81734	3.22371	4.92515	1.99716	2.20078	2.36055
MELO13C_6G135830	MELO3C008503	-1.0351	4.16474105747249e-22	5.48794184274134e-21	43.6748	36.0091	40.475	22.336	22.0353	23.7509
MELO13C_6G135930	MELO3C019377	-1.11622	3.65826451002631e-29	6.51945923531599e-28	85.1965	90.224	86.8577	47.6332	53.3187	45.4406
MELO13C_6G136240	MELO3C019406	-1.92332	2.36049009452885e-06	1.0437497700473e-05	2.00443	0.863814	1.15177	0.496896	0.420034	0.491547
MELO13C_6G136280	MELO3C019410	1.03662308837527	3.34890050953607e-14	2.91820574960847e-13	7.86081	6.26586	8.48479	15.9412	16.6754	19.0115
MELO13C_6G136340	MELO3C019416	1.67780377139221	0.00174498658805902	0.00486416492231522	0.287319	1.35126	0.883035	2.33867	2.37531	5.5691
MELO13C_6G136620	MELO3C019441	1.18093082212902	5.50600844077331e-21	6.88418716742241e-20	39.0265	51.5783	40.1998	111.586	121.383	102.248
MELO13C_6G136880	NA	1.45352810177233	0.00525469557730866	0.0131656446945137	0.258506	0.61613	0.056124	1.44582	1.51281	0.847735
MELO13C_6G137780	MELO3C019521	-1.33733	1.54008670233727e-26	2.48373762757141e-25	17.4432	14.0225	18.9849	7.77336	7.53487	7.70335
MELO13C_6G138130	MELO3C019544	1.18246714292418	2.86680405828994e-05	0.00010937648637185	0.698277	0.488867	0.382402	1.8107	1.06631	1.21098
MELO13C_6G138250	MELO3C019552	2.23569922852985	7.14033948500744e-23	9.81199261226256e-22	1.72848	1.26972	2.91168	9.79789	12.3183	9.283
MELO13C_6G138290	MELO3C019553	1.30135220221541	1.65542283352509e-14	1.47443951289675e-13	2.39761	2.5973	1.82867	6.14374	7.21634	7.02091
MELO13C_6G138340	MELO3C027346	-1.76492	1.28679518272875e-55	5.16984444254817e-54	31.0331	24.1477	26.5882	9.1502	9.62233	9.73891
MELO13C_6G138540	MELO3C019572	-1.0018	1.37016858957985e-18	1.52298652647939e-17	38.3901	38.2892	43.2194	25.9147	26.4336	19.4133
MELO13C_6G139000	MELO3C020317	-1.24453	7.25600942603236e-17	7.32739171256489e-16	454.313	510.135	313.794	222.047	183.98	211.534
MELO13C_6G139150	MELO3C020303	1.13651447459521	3.73201960323549e-06	1.61200005163948e-05	1.72926	2.09179	1.88691	5.34593	7.05556	4.66941
MELO13C_6G139530	MELO3C020268	1.49910212817127	1.68006447219334e-05	6.63302377194794e-05	2.10821	0.974234	2.458	4.50814	5.53322	5.85866
MELO13C_6G139540	MELO3C027172	2.28201728974886	5.38887745627987e-08	2.89238311574969e-07	0.363663	1.3721	1.98588	8.38125	7.31002	5.53413
MELO13C_6G139550	MELO3C034410	4.89319	1.55239599084179e-24	2.31282218374325e-23	0	0	0	3.98245	3.68608	3.98739
MELO13C_6G139560	MELO3C020264	1.32126639612186	1.73763115302106e-10	1.18241854728281e-09	4.80794	4.51936	5.50803	15.2536	18.0251	14.2954
MELO13C_6G139600	MELO3C020261	-2.9273	8.10396281984789e-107	1.08741409602273e-104	332.771	285.511	259.733	40.951	40.1178	53.2877
MELO13C_6G139730	MELO3C020245	-1.18565	1.25372017046712e-33	2.6184003153296e-32	139.177	128.79	130.21	57.7113	74.9745	70.4842
MELO13C_6G139940	MELO3C020220	-1.91668	6.51941500848315e-38	1.57463047204893e-36	11.8704	10.8479	15.9148	3.33641	3.73053	4.31337
MELO13C_6G140070	MELO3C032058	2.08009006723701	0.0050476605625091	0.0127089123556919	0.606082	0.272763	0.277828	0.790177	2.1739	1.47014
MELO13C_6G140500	MELO3C023802	-2.44412	2.68366547592603e-80	2.03304989744507e-78	228.269	232.653	217.708	50.4074	60.2105	37.1262
MELO13C_6G140630	MELO3C023790	-2.02348	9.4599556666257e-52	3.41323180730801e-50	80.8848	60.0672	54.8859	12.0968	11.7329	15.2502
MELO13C_6G141270	MELO3C026150	-4.19997	5.63594808843135e-19	6.42097748365681e-18	7.56183	7.73005	6.01991	0.345568	0.111423	0.437541
MELO13C_6G141420	MELO3C014752	-1.00999	1.4983684307064e-22	2.01847138335974e-21	563.694	580.61	656.405	346.539	400.694	310.174
MELO13C_6G141500	MELO3C014759	-2.2219	2.74280616383548e-22	3.64700845489264e-21	14.3797	12.7227	13.1535	4.68603	2.62034	3.18004
MELO13C_6G141620	MELO3C014767	1.55848813462136	4.62314750776502e-35	1.009715088664e-33	61.8067	54.7801	83.5527	222.541	256.933	215.951
MELO13C_6G141800	MELO3C014792	1.88723418025322	1.6670397904275e-21	2.13102907207202e-20	1.60277	2.62035	2.83357	10.4176	9.9622	10.1479
MELO13C_6G142110	MELO3C014809	1.12425666073035	0.000352087413649094	0.00112346201464344	0.856466	0.662025	1.23404	1.536	2.1811	2.26886
MELO13C_6G142140	MELO3C014810	1.80225321405634	5.12840338702339e-05	0.000188583416685635	0.231339	0.299096	0.458239	1.15414	1.43324	1.66106
MELO13C_6G142180	MELO3C014813	1.31142274022301	5.02953367587411e-09	3.01099659000671e-08	4.47232	6.52522	8.1108	19.494	18.1888	20.2023
MELO13C_6G142190	MELO3C015316	-1.0335	3.63848093484543e-08	1.98401098518929e-07	3.41325	3.15157	2.41052	1.58964	1.83066	2.05144
MELO13C_6G142470	MELO3C014833	-2.63604	8.78649864226531e-139	1.98227271566711e-136	43.0191	42.9914	41.5118	7.91216	6.59529	8.72404
MELO13C_6G142650	MELO3C014853	-2.61479	2.98048761226374e-10	1.9879600610713e-09	1.36678	1.15711	1.0282	0.221649	0.196172	0.474384
MELO13C_6G142680	MELO3C014857	-3.11073	1.69444217054316e-149	4.96955682303586e-147	104.414	82.9124	111.678	13.12	11.7799	11.0967
MELO13C_6G142750	MELO3C029726	-6.18219	0.000320086893196719	0.00102854655146793	2.26842	1.31634	1.60749	0	0	0
MELO13C_6G142800	MELO3C032128	-5.91119	1.05089949999745e-110	1.48792874034122e-108	36.3057	21.4404	34.0776	0.917838	0.662151	0.755425
MELO13C_6G143130	MELO3C014892	1.11916520399688	0.000720335447655254	0.00217030917821579	2.21889	1.41077	1.47667	3.48599	4.03009	5.34635
MELO13C_6G143160	MELO3C014896	-1.8884	5.01530588833641e-17	5.10482051995769e-16	12.7291	8.41723	9.05761	3.32354	2.29865	2.27171
MELO13C_6G143370	MELO3C014909	1.66469338635344	0.00390051675658696	0.0100688556535559	0.488533	0.270468	0.137204	0.863141	1.46224	2.77223
MELO13C_6G143510	MELO3C014927	-1.134	8.52850919311728e-17	8.57445121129764e-16	26.9158	20.5162	24.4732	11.248	13.2682	12.7807
MELO13C_6G144010	MELO3C016417	-2.06619	5.26629066643485e-55	2.09123689326707e-53	4.14675	4.10834	5.17769	1.41121	1.15857	1.09068
MELO13C_6G144110	MELO3C016426	1.10287693491078	8.14506146640612e-29	1.4304372275904e-27	42.4316	44.1646	44.9371	104.444	127.74	99.4562
MELO13C_6G144320	MELO3C016449	-2.26669	5.79897602929792e-08	3.10114555565215e-07	25.3115	36.3363	79.2133	10.9326	12.7621	8.1584
MELO13C_6G144440	MELO3C016465	-1.49634	3.39036751889869e-10	2.24168261394493e-09	2.38777	2.43664	3.76136	1.29046	1.40688	1.34677
MELO13C_6G144740	MELO3C013129	6.7370809018817	1.17992822442309e-38	2.943368948652e-37	0.186129	0	0.158169	17.6952	11.442	19.3526
MELO13C_6G144800	MELO3C016499	1.41330383767254	0.0102703064722446	0.0240311593201711	0.553525	0.404562	0.412993	1.27922	1.73692	1.62494
MELO13C_6G144960	MELO3C016513	1.13082027658343	4.39719408833103e-53	1.65337719108857e-51	990.772	1013.59	1007.2	2695.76	2482.21	2653.69
MELO13C_6G145390	MELO3C016536	-3.27298	2.19068653125637e-205	1.40546232770916e-202	261.07	219.931	217.389	32.644	26.4449	27.777
MELO13C_6G145490	MELO3C016540	2.51186440229833	1.02769576226343e-193	5.7023227025049e-191	20.7631	20.3747	21.938	139.736	135.86	146.945
MELO13C_6G145660	MELO3C016556	-1.30281	1.14704145985093e-36	2.66690386984593e-35	2440.11	2624.78	2571.68	1262.79	1408.97	1022.93
MELO13C_6G145740	MELO3C016562	-2.2326	1.23103134661372e-68	6.90521135136055e-67	816.626	923.684	628.116	195.643	218.093	166.826
MELO13C_6G145760	MELO3C016564	-3.33452	1.11340656172508e-74	7.42150542604409e-73	39.385	42.0013	38.634	4.61258	2.29541	4.80492
MELO13C_6G145810	MELO3C016568	-1.31903	1.78110492639827e-11	1.2957506782054e-10	8.98166	6.80571	7.56761	3.04903	3.30381	4.57933
MELO13C_6G145980	MELO3C016584	-2.39164	2.65395236349845e-97	2.9611761968817e-95	25.1935	25.8728	26.9542	6.07136	5.43935	5.70182
MELO13C_6G146050	MELO3C016588	-2.31439	2.04997177176114e-37	4.87105561044632e-36	23.9775	22.2577	27.7422	6.53914	3.94505	6.90512
MELO13C_6G146150	MELO3C016588	-1.31275	0.0116205939102338	0.0268207749271613	1.1174	2.0772	1.86734	0.250045	0.436742	1.77034
MELO13C_6G146180	MELO3C016595	-3.6543	7.64695752566629e-22	9.92992017722511e-21	1.96486	2.18108	1.50752	0.17517	0.203361	0.127258
MELO13C_6G146490	MELO3C016623	-1.80717	4.34451992666133e-62	2.07447046601886e-60	157.978	167.605	136.439	54.7953	48.204	47.6488
MELO13C_6G146520	MELO3C016625	-1.65272	3.66502533662572e-43	1.0392675436592e-41	20.6488	15.067	21.5464	6.80084	7.53728	7.21451
MELO13C_6G146580	MELO3C025434	-5.71036	2.90637074882747e-07	1.43328828905664e-06	8.1717	4.50563	7.39951	0	0.289257	0
MELO13C_6G146620	MELO3C025433	-1.21933	2.72726962731567e-31	5.23278929427951e-30	180.771	156.007	156.258	73.1438	85.0452	91.5383
MELO13C_6G146790	MELO3C025417	-1.05461	2.52719013859782e-29	4.51551031726835e-28	74.1869	69.4167	83.1788	38.0361	43.1652	45.6427
MELO13C_6G146800	MELO3C025418	-1.57091	0.000447309896874732	0.00140181227031572	1.56772	2.33235	3.56127	0.382797	1.03708	1.09437
MELO13C_6G146950	MELO3C025408	3.88303615047178	5.89534238426521e-281	9.31010608838191e-278	9.28459	7.46479	9.66358	142.591	177.843	138.793
MELO13C_6G146970	MELO3C025406	-1.13957	3.91977827398552e-37	9.24977562815205e-36	86.7806	78.8951	78.3786	41.6896	47.1919	45.1389
MELO13C_6G147040	MELO3C025401	-1.55625	4.35520444380315e-07	2.10233593301854e-06	3.88535	3.90985	2.0873	1.34991	1.16684	1.82088
MELO13C_6G147110	MELO3C025397	-1.05444	4.2611951693022e-19	4.88455258658706e-18	149.427	159.815	129.059	85.0287	75.9747	73.0969
MELO13C_6G147140	MELO3C025392	-2.7511	1.4064809632979e-84	1.19813502807078e-82	21.9753	25.3057	22.5221	3.15692	2.94855	3.81083
MELO13C_6G147350	MELO3C025369	-5.76035	7.03226578538906e-164	2.5328494135796e-161	43.8674	46.3342	49.9795	1.22921	0.99228	1.06941
MELO13C_6G147400	MELO3C025365	-1.13287	1.47118993143319e-13	1.23028632555288e-12	15.9197	17.3022	14.688	7.92375	7.70463	10.3679
MELO13C_6G147450	MELO3C025360	-4.47397	3.97765997129806e-41	1.07026683107142e-39	348.088	334.956	196.452	9.85176	13.3798	16.5863
MELO13C_6G147530	MELO3C025357	1.08363940120394	7.44113346555759e-09	4.37225157549792e-08	3.47547	2.33458	3.67779	7.45278	8.79925	8.86006
MELO13C_6G147580	MELO3C014197	-2.62766	1.80824564595104e-154	5.98762630828625e-152	72.3121	68.0757	73.0214	15.1624	13.5636	12.5837
MELO13C_6G147630	MELO3C014190	1.63074034797885	9.88333318925386e-11	6.81803865508675e-10	1.27255	2.30388	2.47336	5.19569	6.52471	7.64409
MELO13C_6G147710	MELO3C014182	-4.47681	1.24475954045076e-21	1.6021889257338e-20	39.966	27.4561	54.9535	3.1504	1.28632	1.91524
MELO13C_6G147970	MELO3C014157	-1.12012	1.90912417300316e-40	5.00566018796358e-39	87.6914	75.7492	86.2109	44.1508	47.8699	45.7725
MELO13C_6G148440	MELO3C014124	-1.68115	1.14717747534588e-45	3.51515724908224e-44	1156.28	1393.76	1119.91	453.053	521.226	378.37
MELO13C_6G148700	MELO3C014099	-3.4076	8.12251420361939e-151	2.52659419091373e-148	146.278	172.494	134.808	19.8724	16.8761	17.9595
MELO13C_6G149220	MELO3C014053	-6.69753	1.35692410567575e-104	1.76314252465336e-102	22.4522	17.7635	23.0637	0.092259	0.275506	0.585103
MELO13C_6G149270	MELO3C014047	-1.34927	1.67307002833247e-21	2.13740682524367e-20	9.42492	8.10695	9.18641	4.06267	3.82796	4.36146
MELO13C_6G149290	MELO3C014045	1.51703355665846	1.17110607336423e-09	7.3592922210492e-09	4.01377	3.95457	2.12093	11.3875	13.1884	9.40006
MELO13C_6G149490	MELO3C014026	-1.53496	5.06301273085215e-09	3.02777895031735e-08	11.505	10.3403	7.97432	4.29276	3.58474	4.43945
MELO13C_6G149580	MELO3C014016	-2.5054	1.5544496594581e-98	1.80298596094207e-96	85.0328	75.9649	69.6844	13.1389	15.4657	18.3124
MELO13C_6G149690	MELO3C014005	-1.24902	4.27132980540087e-10	2.79714197463732e-09	4.13679	5.73881	6.03055	2.35785	3.17344	2.16739
MELO13C_6G149760	MELO3C013998	1.02474631951379	1.0460915061158e-07	5.43840431009301e-07	4.39619	3.1738	5.2218	10.2823	11.3329	10.0118
MELO13C_6G149860	MELO3C013985	-1.0409	2.38985624092054e-13	1.97519116852249e-12	13.0841	11.8188	12.1083	5.96752	7.41396	7.668
MELO13C_6G150010	MELO3C013971	-1.94591	5.92179921378945e-07	2.81032218814372e-06	1.30515	1.75114	1.70919	0.29426	0.779207	0.390239
MELO13C_6G150090	MELO3C013961	1.32834245807364	1.60072269001719e-34	3.4339432420118e-33	9.98327	11.7903	10.8882	31.1483	37.3036	31.1285
MELO13C_6G150210	MELO3C032267	-3.8531	1.28436575745754e-35	2.86297817596126e-34	9.31456	16.2309	15.0106	1.23975	0.828782	0.455771
MELO13C_6G150220	MELO3C013954	-1.23382	0.0113164179962795	0.0262012023755066	0.830635	5.59939	2.16384	2.28222	1.28244	0.647774
MELO13C_6G150310	MELO3C013945	-1.82246	1.65130502202059e-35	3.6689710067189e-34	102.89	145.876	175.45	44.047	46.8941	50.4252
MELO13C_6G150350	MELO3C013941	-2.30213	2.88296446801547e-76	2.0063478145206e-74	78.3551	68.0268	80.458	14.0018	18.9879	19.68
MELO13C_6G150510	MELO3C013926	1.47467135181772	1.72013776528406e-18	1.90169242440935e-17	6.90653	6.52892	6.62649	22.7643	25.2411	18.7926
MELO13C_6G150520	MELO3C013926	1.38464902745059	3.33079871121166e-08	1.82107317020441e-07	8.2784	11.3102	4.92213	27.7499	22.653	27.1588
MELO13C_6G150590	MELO3C013919	-1.2055	1.30991657390772e-08	7.48055278506968e-08	15.5033	6.44685	11.9126	6.3094	7.41871	4.69306
MELO13C_6G150620	MELO3C013916	-2.59254	2.82972797651021e-50	9.84649412843298e-49	69.9335	44.2495	50.4901	10.5226	9.18662	13.0499
MELO13C_6G150670	MELO3C032263	1.23552743970776	1.03536602461595e-05	4.21078931960489e-05	0.785935	0.5586	0.360525	1.34847	1.73178	2.26629
MELO13C_6G150860	MELO3C013895	-1.50555	2.91041086170199e-13	2.3929008806865e-12	26.5365	29.5775	23.4812	11.6358	7.18931	14.0154
MELO13C_6G150890	MELO3C013893	-1.57101	2.5396228301054e-49	8.53329896924121e-48	52.3023	49.0423	50.4116	20.7678	17.3479	20.2335
MELO13C_6G150930	MELO3C013889	-1.10116	1.91707217971445e-07	9.66302279635102e-07	22.6075	29.4537	18.6422	15.2906	7.87402	13.3081
MELO13C_6G150940	MELO3C013888	-2.1747	1.17637887883026e-121	1.96350068149473e-119	158.14	153.966	142.951	34.6373	38.2499	42.6959
MELO13C_6G151130	MELO3C013869	1.38992517225563	6.57172226062689e-07	3.10726526970682e-06	0.487181	1.00218	0.836332	2.60617	1.93224	2.76715
MELO13C_6G151220	MELO3C013862	-1.31168	3.63613687204263e-22	4.80063601177075e-21	51.0153	60.0811	46.0368	26.8562	25.5829	21.0702
MELO13C_6G151250	MELO3C013859	-1.11131	4.92149159044792e-53	1.84040477872306e-51	219.246	210.267	219.862	112.744	117.582	115.703
MELO13C_6G151630	MELO3C013826	-3.65321	9.68489058858163e-151	2.96762393706837e-148	26.2095	19.0151	22.8711	1.90359	2.34246	2.1478
MELO13C_6G151870	MELO3C013805	1.34471845551542	0.000853370579675074	0.00253208328573641	0.537255	2.41117	1.70128	4.06567	4.65859	4.53321
MELO13C_6G151910	MELO3C013801	-1.0663	6.47147021613622e-21	8.04232951194168e-20	160.429	195.977	136.972	85.5769	92.9711	91.3637
MELO13C_6G151970	MELO3C013794	-1.43304	3.6250207369185e-05	0.000136303435400983	2.35445	2.50384	2.38454	1.5982	0.464411	1.0624
MELO13C_6G152010	MELO3C013790	1.21934045891987	1.00096527526903e-25	1.56749176973861e-24	6.13741	5.76814	6.03871	15.0756	16.4583	15.6439
MELO13C_6G152040	MELO3C013784	-1.21742	1.05420810485295e-07	5.47505499434126e-07	3.30773	2.16118	2.29347	1.03266	1.495	1.47922
MELO13C_6G152160	MELO3C013772	-3.01554	1.6985745686e-35	3.76991739387654e-34	8.90215	7.94275	8.54939	0.876345	1.28725	1.88169
MELO13C_6G152270	MELO3C013762	1.27033504809032	3.75240564164716e-23	5.22283985240788e-22	18.4734	23.3244	22.0609	62.9451	55.5977	59.2255
MELO13C_6G152480	MELO3C018816	-1.86985	8.84616849142132e-07	4.11351844006522e-06	2.40929	2.11917	1.98516	0.220377	0.814623	0.553454
MELO13C_6G152590	MELO3C013735	-1.89132	4.16992076534679e-09	2.51567655928797e-08	3.49289	2.68175	4.18709	1.8885	0.933589	0.633304
MELO13C_6G152720	MELO3C013720	-1.79736	7.33941068529355e-45	2.18691003438428e-43	22.2851	18.5192	19.9823	6.79782	6.76061	7.1834
MELO13C_6G152780	MELO3C013711	-1.28615	1.43391335608267e-17	1.50656300923118e-16	19.2363	16.8103	16.9629	7.34619	7.14683	9.7397
MELO13C_6G152800	MELO3C013711	1.34556996772582	3.41052625299444e-08	1.86317466668377e-07	1.50546	1.29084	1.95712	4.39003	4.39955	5.0959
MELO13C_6G152830	MELO3C013708	1.21827586446441	1.68574834688806e-07	8.54739776774805e-07	2.62083	6.48109	3.91445	12.6709	15.3754	7.99999
MELO13C_6G152850	MELO3C013706	-1.01061	0.00188128855427804	0.00519823068900783	3.36953	5.60126	4.74789	3.2897	3.82006	1.98493
MELO13C_7G153030	MELO3C017072	-2.13582	2.05080277367358e-44	6.01471156335979e-43	25.7001	19.7095	25.096	6.04125	5.71079	7.76808
MELO13C_7G153050	MELO3C017070	-3.06779	2.43897682075253e-83	1.98699183055752e-81	7.66999	6.55291	7.9074	1.02489	1.43664	1.18562
MELO13C_7G153120	MELO3C017064	-1.85791	1.7906952696311e-98	2.05379742377242e-96	263.192	228.869	259.905	71.8269	82.6354	81.3143
MELO13C_7G153160	MELO3C017060	-1.32524	2.20778522201083e-35	4.87899145402394e-34	85.7026	72.3654	81.5509	39.3588	33.6794	39.1387
MELO13C_7G153400	MELO3C017032	-1.26986	1.97891941995909e-14	1.75344047008028e-13	16.63	15.7972	12.4646	6.61889	6.51547	7.53623
MELO13C_7G153450	MELO3C017027	1.05076852171622	6.46327740850632e-19	7.33910869450414e-18	12.4954	12.5338	14.3628	32.1881	36.4805	26.7805
MELO13C_7G153590	MELO3C017013	-2.13974	3.11725462803654e-08	1.71207162957705e-07	2.92234	2.17136	3.75916	0.288994	0.584622	1.24469
MELO13C_7G153630	MELO3C017009	-2.35974	4.80921909088585e-123	8.29691327192323e-121	127.164	112.916	132.985	29.2182	26.9975	29.7714
MELO13C_7G153820	MELO3C016989	-1.59658	2.62486920333402e-36	6.04809929791778e-35	76.7068	68.6154	79.8526	24.4852	31.6342	26.3375
MELO13C_7G153890	MELO3C016983	-4.19206	1.61016249713432e-23	2.2781968343327e-22	45.6917	40.4073	42.073	2.16533	4.181	1.39318
MELO13C_7G153920	MELO3C016979	-1.62954	1.42116298446208e-30	2.65240691554604e-29	12.5965	10.8117	13.0959	4.59302	4.34155	4.74652
MELO13C_7G153930	MELO3C016978	-1.46159	2.51819243927599e-35	5.55897750304688e-34	58.4844	49.7377	47.8883	22.712	23.4863	20.5967
MELO13C_7G153950	MELO3C016976	-2.17241	1.08941946187902e-22	1.47824068422844e-21	8.65799	6.66327	5.55921	1.40297	1.81179	2.14001
MELO13C_7G153990	MELO3C016972	-1.22178	1.08570319466009e-28	1.89697758181887e-27	80.881	96.6967	103.763	46.3759	47.207	47.4489
MELO13C_7G154040	MELO3C016967	-1.04745	2.98247310319474e-34	6.31238894933896e-33	32.3164	32.0143	30.7895	16.9346	17.7699	17.7068
MELO13C_7G154090	MELO3C016962	-1.25184	1.84568462594934e-18	2.03939210822066e-17	19.702	19.9894	20.3647	10.4449	8.16405	8.37516
MELO13C_7G154140	NA	-1.15557	0.000145146534172518	0.00049458229818453	6.61164	3.75227	3.84417	2.49583	2.64507	1.95899
MELO13C_7G154260	MELO3C016946	-1.5098	4.19202549197558e-21	5.2637482171412e-20	83.6332	91.7139	56.683	27.3922	34.0109	29.6562
MELO13C_7G154390	MELO3C016933	-1.07713	8.87960474675206e-23	1.2128961107839e-21	60.0439	65.1214	62.2706	35.9094	32.2086	34.5759
MELO13C_7G154460	MELO3C016924	1.37467979703064	2.17162215247085e-11	1.57260680036073e-10	0.529592	0.511033	0.462067	1.52054	1.49295	1.85413
MELO13C_7G154480	MELO3C032302	1.82012752207916	5.36422950539042e-32	1.05587374636304e-30	5.74596	8.82981	7.76191	33.0543	33.4547	31.0664
MELO13C_7G154510	MELO3C016919	-1.26226	1.82852200172307e-20	2.20302562766283e-19	67.8233	51.7881	47.0629	25.9686	29.7592	28.0062
MELO13C_7G154520	MELO3C016918	-1.55896	5.50907394418022e-19	6.27991605075069e-18	20.2702	18.8737	17.7313	5.86008	8.12818	7.50934
MELO13C_7G154590	MELO3C016911	-1.2196	6.71635421817077e-06	2.80371598412049e-05	3.48747	4.09949	1.93933	1.8609	1.38957	1.37599
MELO13C_7G154730	MELO3C016898	-3.18175	6.47044043964174e-06	2.70601226779069e-05	1.93494	1.97036	0.365347	0.082416	0.318803	0.350309
MELO13C_7G154740	MELO3C016897	-1.61873	6.44125349014936e-33	1.30670883550164e-31	314.279	383.796	542.757	161.187	169.149	149.897
MELO13C_7G154860	MELO3C032348	-2.39323	4.87494506001737e-101	6.06561345952464e-99	58.9868	47.4645	57.4157	10.2031	12.1952	12.5739
MELO13C_7G154960	MELO3C016879	-3.37565	1.74172238117983e-08	9.79659191386901e-08	0.840876	1.72366	1.79236	0.032636	0.043687	0.306909
MELO13C_7G155090	NA	-1.7918	4.59529883023142e-23	6.36152966855368e-22	43.2064	43.217	37.9973	12.7666	10.9255	14.2735
MELO13C_7G155100	MELO3C016866	-1.89055	3.02254538559284e-46	9.40194799488197e-45	39.0856	39.271	34.7091	11.8999	10.9047	14.0548
MELO13C_7G155150	MELO3C016860	1.14443090936989	7.09289340764184e-16	6.79501174329851e-15	16.116	16.0018	14.887	39.4333	40.8252	44.7851
MELO13C_7G155350	MELO3C016843	-1.17652	1.022436057542e-06	4.71911246882582e-06	5.94612	5.74591	8.53217	2.10719	3.56535	4.33943
MELO13C_7G155430	MELO3C016835	-1.34374	0.00537122120707756	0.0134198821201536	1.38675	1.34012	0.770376	1.07459	0.438428	0.141142
MELO13C_7G155450	MELO3C016833	-1.08148	7.77260585393404e-26	1.22089975655138e-24	33.3218	33.2856	31.2919	17.1588	17.6729	19.372
MELO13C_7G155510	MELO3C016830	1.3982891616894	0.000917956700090735	0.00270770848460672	0.513085	0.485438	0.612802	1.54543	1.65527	0.702574
MELO13C_7G155540	MELO3C032312	-1.61569	1.91971909656981e-11	1.39461546541324e-10	17.7288	12.4473	18.5888	6.35232	7.66929	10.5153
MELO13C_7G155610	MELO3C016821	-2.0845	3.14241017759e-16	3.07500862468649e-15	14.949	13.1364	10.634	2.78592	2.96143	6.04159
MELO13C_7G155720	MELO3C016808	-1.78669	3.95416828155563e-07	1.91995220276651e-06	2.7224	3.58909	4.51438	1.06387	0.925717	1.57858
MELO13C_7G155730	MELO3C016807	-1.47163	3.47375545307809e-10	2.29386296081355e-09	3.59999	2.61492	3.94652	0.980331	1.4543	1.71433
MELO13C_7G155770	MELO3C023490	-1.17048	4.02730891274371e-08	2.18674033267993e-07	33.3083	37.8791	20.6175	15.9857	15.985	13.091
MELO13C_7G155870	MELO3C016796	-1.04245	5.0303109341279e-07	2.40727933514326e-06	7.57666	8.17436	6.40577	3.80485	4.28687	5.28926
MELO13C_7G155920	NA	-9.33532	2.67119291333552e-36	6.14793615591683e-35	27.9319	27.74	26.2984	0	0	0.340309
MELO13C_7G155930	MELO3C016791	-1.10191	5.70447123427382e-18	6.14765325142475e-17	39.1581	32.4471	36.1553	18.3025	21.3693	19.3465
MELO13C_7G155970	MELO3C016787	-1.12961	4.81381461747091e-12	3.64408606551172e-11	12.6871	14.3095	9.93291	6.74764	6.04909	7.97959
MELO13C_7G156010	MELO3C016783	-2.68756	9.80787102517987e-24	1.40317485816685e-22	9.4318	6.28854	6.49931	0.975131	1.65887	1.01504
MELO13C_7G156040	MELO3C016780	-2.23335	9.6765578222414e-40	2.48014646804764e-38	28.8674	22.943	30.4463	7.60971	6.77133	8.19237
MELO13C_7G156110	MELO3C016773	1.62614061068385	4.16128352769921e-30	7.66198662095648e-29	4.90548	6.77421	5.0923	19.9973	17.9371	20.459
MELO13C_7G156160	MELO3C016768	-1.92822	2.93667500261249e-07	1.44684275986643e-06	4.92123	1.18674	2.89719	0.697665	0.237203	0.970713
MELO13C_7G156170	MELO3C016768	-4.73091	4.18808105585434e-23	5.81740893617657e-22	7.64938	7.67971	8.91492	0.569618	0.207087	0.16711
MELO13C_7G156200	MELO3C016765	1.61212048009591	4.98766563484144e-05	0.000183836221693527	0.711889	0.159922	0.4538	1.5559	2.47004	1.58764
MELO13C_7G156230	MELO3C016762	1.49696931949908	1.35991695446084e-21	1.7471273513818e-20	10.9056	7.72685	8.78205	32.0416	27.6899	37.706
MELO13C_7G156240	MELO3C016761	2.06796576108942	6.68491334440461e-08	3.54995527575341e-07	0.50061	0.806323	0.251916	2.14625	1.73198	3.04395
MELO13C_7G156300	MELO3C016754	1.64105063998577	2.34164135299804e-14	2.05972137862253e-13	2.04316	2.84563	2.28479	7.7048	6.96161	9.07858
MELO13C_7G156420	MELO3C016742	2.7017277135046	6.76213145093745e-195	3.85629329688183e-192	34.6319	41.4785	38.3785	304.24	294.147	308.52
MELO13C_7G156560	MELO3C016729	1.12766475763505	1.88877893380859e-34	4.03502929355779e-33	16.3836	19.0658	15.6692	44.0411	42.6307	43.0675
MELO13C_7G156570	MELO3C016728	1.08208588720792	4.4711513558324e-07	2.15526502313311e-06	1.98735	3.1061	2.62742	4.89617	5.08347	6.94747
MELO13C_7G156620	MELO3C016725	-1.02245	2.94748294128271e-26	4.71275893960545e-25	26.3002	24.2285	26.0684	15.0049	13.2356	15.3038
MELO13C_7G156630	MELO3C032398	-1.38752	0.00357351475732886	0.00931594031402743	2.43017	2.67185	1.74108	0.732934	0.679867	1.45421
MELO13C_7G156690	MELO3C016719	1.26423906563771	1.9362301206654e-15	1.81097058666335e-14	4.50372	7.48348	6.00896	16.7636	17.439	16.1068
MELO13C_7G156740	MELO3C016714	-1.81939	1.17366621182955e-87	1.04308949475587e-85	1081.43	1172.41	1121	396.719	397.847	332.341
MELO13C_7G156770	MELO3C016711	1.72541864863579	0.00077220851773751	0.00231268284013874	0.072477	0.168758	0.474827	0.712631	1.13848	1.19108
MELO13C_7G156840	MELO3C016704	-1.32196	3.6383525232256e-06	1.57352806618541e-05	5.87657	2.80685	3.84127	2.47087	3.40942	1.96392
MELO13C_7G156970	MELO3C016690	-2.95548	5.89898833890383e-07	2.80079164194486e-06	2.06265	3.04891	2.83226	0.112855	0.162011	0.723765
MELO13C_7G156980	MELO3C016689	-1.21191	7.2439605365145e-18	7.74575571951264e-17	50.6792	36.4486	47.1874	21.0081	20.6092	27.0739
MELO13C_7G157010	MELO3C016686	-2.24988	2.08370859436967e-169	8.22664181584796e-167	178.488	167.084	171.846	43.9834	45.5414	39.9565
MELO13C_7G157290	MELO3C025673	1.3505001275107	2.43156758638863e-16	2.39539743515156e-15	2.65038	2.32531	2.4468	6.28426	8.14408	7.26914
MELO13C_7G157390	MELO3C025664	-1.58419	2.58775744192631e-19	2.99305128353505e-18	12.3539	9.07836	8.75911	3.48938	3.25928	4.8819
MELO13C_7G157400	MELO3C025663	-2.68588	1.10330437475099e-140	2.63381846670206e-138	178.561	135.172	182.354	31.2874	29.1746	31.096
MELO13C_7G157510	MELO3C025652	2.22658361650367	0.0179426826448493	0.0393971416790113	26.9076	2.03736	19.4262	161.466	54.3692	60.6501
MELO13C_7G157530	MELO3C009667	-3.07752	1.33809321197052e-39	3.41679771663617e-38	8.57079	7.54576	13.788	1.59354	1.24922	1.35023
MELO13C_7G157780	MELO3C025627	-1.24123	2.47423390223402e-24	3.65439007286795e-23	116.519	91.1195	137.062	59.4583	58.1597	53.4787
MELO13C_7G157830	MELO3C032359	-1.57651	6.21629277625935e-15	5.67454382821718e-14	2.26068	2.09144	2.61012	0.961578	0.79605	0.956854
MELO13C_7G158220	MELO3C025595	-1.75557	1.7364199341126e-69	9.93000034744616e-68	95.7251	83.7999	93.7109	28.8493	33.1929	34.6082
MELO13C_7G158230	NA	1.02550877266448	0.017256609477816	0.0380698681044017	4.11537	1.51118	1.8788	4.95239	6.33878	5.06644
MELO13C_7G158690	MELO3C032375	1.19566422083082	0.0230635146374218	0.0493428465512993	0.655467	0.20115	0.494964	0.831632	1.33365	1.25432
MELO13C_7G158770	MELO3C026367	1.2949901406307	1.4833107553903e-12	1.16765221657066e-11	2.47901	2.7191	3.03405	9.35358	9.26633	7.54802
MELO13C_7G158830	MELO3C026374	-1.55947	1.78620264401913e-27	2.99352981891532e-26	134.221	169.84	235.856	70.7828	84.7654	72.9143
MELO13C_7G158860	MELO3C026378	-1.19413	7.65147320757514e-34	1.60618348621184e-32	117.742	113.315	127.284	59.4308	69.0224	56.0884
MELO13C_7G158880	MELO3C026380	-1.24673	2.5989170925318e-10	1.74479293360621e-09	11.88	8.57375	9.73941	6.49426	4.74909	5.46371
MELO13C_7G158920	MELO3C026384	-1.20439	7.74950346334454e-36	1.74448800550947e-34	98.7211	84.1008	94.4093	44.72	45.867	49.448
MELO13C_7G159070	MELO3C026399	-1.31109	1.70532559191112e-28	2.95445859931943e-27	46.7951	40.9348	59.2235	22.4125	25.0554	22.593
MELO13C_7G159090	MELO3C026401	-4.43189	1.77710834887764e-88	1.62875153582401e-86	8.47363	10.2967	9.72301	0.405999	0.491114	0.761188
MELO13C_7G159130	MELO3C026404	-1.39466	1.47699448680962e-28	2.56537198089691e-27	39.7612	46.4214	41.847	20.7958	16.1598	19.0447
MELO13C_7G159340	MELO3C000100	-1.60344	0.00566439083896256	0.0140889197872427	1.28304	1.02647	1.3618	0.680659	1.34112	0.564952
MELO13C_7G159500	MELO3C022965	1.10439907918448	6.80857147313663e-14	5.80481612722155e-13	11.6927	15.8496	10.3869	29.5376	33.7673	32.078
MELO13C_7G159530	MELO3C022963	-2.40348	0.00016308272462222	0.000550763009786835	2.29579	0.662462	2.56322	0.275901	0.283393	0.700316
MELO13C_7G159550	MELO3C022961	-1.66772	5.75063471924178e-97	6.3133973682371e-95	268.284	242.774	264.942	94.8193	97.4889	89.4584
MELO13C_7G159610	MELO3C026974	-1.57205	5.20401315358569e-36	1.17793153300016e-34	38.2827	28.2503	32.8292	11.9247	14.4832	12.719
MELO13C_7G159730	MELO3C032716	-3.00275	0.0126387635330393	0.02888872718741	1.47823	1.51639	0.497834	0.164666	0	0
MELO13C_7G159770	MELO3C010571	-1.76783	0.000139984326186087	0.000478417665317052	2.16815	1.42773	1.89942	0.333341	0.221498	0.930958
MELO13C_7G160350	MELO3C016217	-2.33341	3.81904874620146e-35	8.38556906518887e-34	30.1609	41.2792	30.1038	7.86937	6.8514	7.11165
MELO13C_7G160360	NA	-2.41283	5.53243496934975e-27	9.08647119366003e-26	23.58	31.3433	21.9314	6.12408	5.53742	6.30531
MELO13C_7G160690	MELO3C010506	-1.35713	5.81830183384205e-29	1.02885216751746e-27	28.0895	27.836	33.0349	11.9744	14.9061	13.824
MELO13C_7G160790	MELO3C010500	-1.27845	1.77002930761305e-22	2.3750785415226e-21	161.163	116.594	114.677	65.5321	59.3997	73.1922
MELO13C_7G160810	MELO3C010497	-2.82341	1.46753144005204e-117	2.2824560957779e-115	69.4052	69.595	60.6106	8.69997	10.7346	11.1052
MELO13C_7G160830	MELO3C010495	-2.2075	1.25699373218453e-48	4.1355899554084e-47	19.1537	17.5727	14.6029	4.28899	3.70433	4.64094
MELO13C_7G160840	MELO3C010494	1.28948944333707	7.12528218979225e-34	1.49725735267589e-32	13.7959	16.3174	15.2443	44.679	39.9249	43.675
MELO13C_7G161030	MELO3C010481	1.63899277239767	2.17707527970245e-24	3.22244812489483e-23	1.28016	1.32772	1.32218	5.33796	4.48171	5.38299
MELO13C_7G161130	MELO3C010473	-1.33249	2.04426231241338e-07	1.02738568601828e-06	8.47763	7.11168	5.35713	3.69613	2.26435	3.18976
MELO13C_7G161470	MELO3C010452	-2.22023	2.2526900953428e-14	1.98488101533852e-13	2.58454	1.71589	3.27441	0.608194	0.696849	0.604962
MELO13C_7G161680	MELO3C010434	-1.1258	1.96842438399388e-28	3.39880173283384e-27	181.159	177.877	175.671	75.2496	85.4983	99.4317
MELO13C_7G161710	MELO3C031386	-3.71023	2.21161360350863e-19	2.56232659593861e-18	1.33592	1.35939	1.28326	0.118119	0	0.201198
MELO13C_7G161790	MELO3C010426	-1.00921	0.0167019107770443	0.0369972192762968	1.35422	1.20717	1.97114	0.548606	0.74977	1.09158
MELO13C_7G161800	MELO3C010425	-1.01784	2.76125380101773e-22	3.66916119966951e-21	65.5288	63.2168	71.8675	34.1511	43.3247	37.3624
MELO13C_7G161820	MELO3C010423	-2.04577	1.50825578895926e-34	3.24235511490404e-33	23.3842	14.3456	17.3564	5.70707	3.79268	4.91308
MELO13C_7G162130	MELO3C002101	1.10841756974677	3.65383086825357e-06	1.57988937921747e-05	3.36085	2.9338	3.04086	7.51458	9.75841	5.56294
MELO13C_7G162340	MELO3C010391	-1.91683	1.23377565393282e-17	1.30161429471946e-16	34.8377	61.4881	28.7634	14.9412	12.0522	12.3174
MELO13C_7G162690	MELO3C027285	-1.02129	4.07672554639527e-08	2.21240220638369e-07	16.7484	12.8887	16.6036	8.44845	10.6714	4.29444
MELO13C_7G162710	MELO3C026308	1.11700084128582	1.17251100933393e-10	8.06150402599653e-10	1.83831	1.54562	2.08786	4.48606	4.56544	3.98645
MELO13C_7G162810	MELO3C026307	-1.45422	6.25430561775453e-21	7.78659153016983e-20	10.2903	8.42986	11.5124	4.26014	5.30589	3.49695
MELO13C_7G162830	MELO3C026305	-9.31289	9.5622011623269e-29	1.67358900138594e-27	143.724	137.598	98.7946	0.811848	0	0
MELO13C_7G163240	MELO3C026133	-1.10422	0.0126389940378625	0.02888872718741	2.59526	1.46486	2.0714	1.15076	1.03475	1.5068
MELO13C_7G163490	MELO3C018930	-3.46865	5.22824648818791e-137	1.14187128087764e-134	38.3918	48.7723	43.216	4.84342	5.8723	4.05933
MELO13C_7G163570	MELO3C018937	-1.24804	5.15107375091826e-54	1.99908400957187e-52	327.64	330.328	295.264	155.088	149.521	153.93
MELO13C_7G163640	MELO3C034345	-1.71665	2.02321711340028e-12	1.5733578537162e-11	11.5568	6.37792	8.14655	2.47489	2.7883	3.67496
MELO13C_7G163690	MELO3C018948	1.21030274888471	2.15836373995698e-43	6.14579855496767e-42	38.1911	39.1715	46.3854	111.215	114.164	107.378
MELO13C_7G163820	MELO3C018959	-2.21494	2.23472739927628e-30	4.1444402445476e-29	16.4211	18.4712	14.1821	3.74398	3.46884	4.29976
MELO13C_7G163850	MELO3C018966	-1.10857	1.93393294928673e-32	3.86975082347529e-31	45.236	40.9303	41.3473	22.6713	23.824	22.8573
MELO13C_7G164400	MELO3C032739	-2.71059	1.40453566011042e-143	3.60438963775837e-141	947.317	1135.1	776.116	137.532	128.376	137.194
MELO13C_7G164920	NA	-1.39246	4.11865186097305e-10	2.69974210427129e-09	18.6732	16.6472	15.8614	6.78156	8.21982	6.78247
MELO13C_7G165060	MELO3C024877	-1.51626	4.85601593702686e-19	5.54780229199563e-18	41.6748	43.2603	31.0777	16.0479	16.2503	17.8976
MELO13C_7G165540	MELO3C024844	-1.06582	1.53382699362948e-32	3.07514337687629e-31	112.394	118.699	110.965	60.6099	60.104	66.7441
MELO13C_7G165630	MELO3C024837	1.40319157028463	8.21863063927411e-27	1.34124393501031e-25	3.64514	5.10253	3.653	13.4355	13.69	13.6177
MELO13C_7G165720	MELO3C032763	-1.80817	0.011924735654194	0.0274456079574666	1.44935	0.494673	1.2116	0.165906	0.43964	0.109385
MELO13C_7G165830	MELO3C024820	-1.35787	1.27563167917847e-62	6.19118637672197e-61	177.404	175.055	189.34	85.4649	77.2128	84.3358
MELO13C_7G165990	MELO3C003574	-1.43086	1.5275340643392e-68	8.52181367958795e-67	220.971	212.158	205.725	93.9214	90.8504	93.4799
MELO13C_7G166070	MELO3C021713	-1.13199	1.34605603724623e-44	3.95910178290332e-43	195.125	196.079	204.601	112.888	115.618	100.792
MELO13C_7G166760	MELO3C016116	1.70688895729579	3.73642988630335e-05	0.000140158789632391	0.797339	0.333357	0.659348	1.73338	2.48449	2.71562
MELO13C_7G167020	MELO3C016135	-1.67136	7.98809081912217e-53	2.96020766275412e-51	265.511	333.116	282.169	122.643	103.266	96.3304
MELO13C_7G167040	MELO3C016137	-1.74654	4.57390891936318e-23	6.33619096589245e-22	11.3795	10.6219	9.7734	3.22071	5.09777	3.39391
MELO13C_7G167220	MELO3C016148	-1.25179	3.84823889177329e-56	1.57066291149315e-54	137.035	124.267	129.075	62.4425	65.8511	61.253
MELO13C_7G167280	MELO3C016152	-1.71645	3.53191926412718e-30	6.50900381441033e-29	34.4065	25.3901	31.5698	9.94713	9.3216	12.4965
MELO13C_7G167380	MELO3C027057	-1.1267	1.64141277288374e-33	3.41074941571894e-32	20.1792	18.1752	20.2796	10.304	10.0213	10.9041
MELO13C_7G167510	MELO3C016172	-2.32783	1.06638325223e-08	6.16699948402309e-08	1.4464	0.898317	1.57295	0.472068	0.203325	0.139667
MELO13C_7G167580	MELO3C016179	-1.15401	9.66101865305543e-31	1.81464513217958e-29	87.3088	80.4195	75.3612	42.6387	41.0493	44.9956
MELO13C_7G167600	MELO3C016181	-1.52142	3.07491642522549e-35	6.75889017236395e-34	10218.3	12526.1	8425.29	4339.91	4249.5	4006.52
MELO13C_7G167650	MELO3C016187	-1.00336	3.38819077855585e-28	5.78217428792615e-27	46.8526	41.5584	47.6106	24.9631	27.3073	25.4772
MELO13C_7G167660	MELO3C016188	-1.14445	9.15300357763225e-05	0.000321820797137849	1.51681	0.93343	1.57079	0.562496	0.809921	0.797341
MELO13C_7G168030	MELO3C016219	-1.14618	2.21084782824891e-28	3.8109744680059e-27	68.3718	57.2322	69.3683	29.4379	37.8793	34.513
MELO13C_7G168040	MELO3C016220	-1.47044	2.70620109947129e-81	2.07307121537857e-79	780.997	768.864	736.529	306.81	332.516	328.96
MELO13C_7G168060	MELO3C016221	1.87879875102741	7.28328129356969e-32	1.42813529089767e-30	1.71781	2.73413	2.31212	10.7451	9.29082	10.4852
MELO13C_7G168130	MELO3C016224	1.75343471296224	7.4460095999949e-83	5.90218444354808e-81	19.0285	22.8967	22.5607	83.5976	89.0787	78.8743
MELO13C_7G168160	MELO3C016226	-1.28242	4.47649089540594e-53	1.67705032997598e-51	231.298	217.854	250.171	107.28	108.381	116.541
MELO13C_7G168220	MELO3C016231	-3.16084	1.00189313148799e-12	7.95700811970925e-12	2.64869	1.90758	3.65815	0.215863	0.322487	0.860566
MELO13C_7G168230	MELO3C016232	-1.07608	1.19455075825192e-27	2.01182338530861e-26	153.875	154.763	188.352	97.3659	101.934	85.583
MELO13C_7G168660	MELO3C016270	-1.98795	2.94007342117628e-88	2.65901794435018e-86	116.501	101.344	100.591	27.9229	34.6824	29.7593
MELO13C_7G168800	MELO3C016281	-2.91691	5.24787802295237e-132	1.03595130587704e-129	300.461	235.533	246.593	33.0062	44.8472	38.6962
MELO13C_7G168860	MELO3C016285	-1.4261	7.95157300071171e-07	3.72027788752533e-06	2.44464	1.98264	1.95446	0.976234	0.772596	1.03171
MELO13C_7G168920	MELO3C016292	1.21789865611773	4.37630444439867e-22	5.75932886176312e-21	8.29344	7.1877	9.5875	21.7986	25.0728	22.7532
MELO13C_7G168940	MELO3C016294	-1.93885	3.69173607123777e-22	4.86778044589026e-21	32.4122	36.3892	22.0887	11.4251	9.89742	8.74613
MELO13C_7G168950	MELO3C016295	-1.02709	1.74753690725295e-10	1.18837140463409e-09	33.9548	46.344	25.2605	18.2045	20.7356	18.6317
MELO13C_7G168990	MELO3C016300	1.02289203373798	1.06974378616925e-30	2.0038175118663e-29	48.9845	52.4672	55.1308	114.008	130.764	117.377
MELO13C_7G169100	MELO3C016307	-1.36388	1.31291467208027e-37	3.14884792264111e-36	63.4193	51.5687	62.6714	24.0918	29.7885	28.1032
MELO13C_7G169290	MELO3C016323	-1.06436	2.47279304369163e-05	9.52644796152923e-05	1.25906	1.49981	0.873917	0.687521	1.02507	0.602419
MELO13C_7G169420	MELO3C016334	-1.42065	2.58308972010375e-68	1.42555999875618e-66	308.943	294.024	332.249	133.015	146.843	140.29
MELO13C_7G169560	MELO3C016348	1.10019183350323	7.7132156004393e-31	1.45277354382586e-29	16.5656	19.0262	18.0559	45.5292	46.0883	46.7658
MELO13C_7G169630	MELO3C016355	-1.30062	5.08454811075441e-27	8.36424460847661e-26	73.8206	51.0361	69.6134	28.6752	30.7848	31.6051
MELO13C_7G169670	MELO3C016359	7.24672014174548	3.71062809838108e-07	1.8077644722298e-06	0	0	0	1.20637	1.0673	3.13075
MELO13C_7G169710	MELO3C016366	-1.17359	2.72732378033827e-48	8.84549087051258e-47	850.468	894.947	776.675	420.175	436.784	439.08
MELO13C_7G169840	MELO3C016379	1.00030107877914	2.67810405321527e-10	1.79443460223595e-09	4.18321	3.51546	4.48051	9.38346	10.3605	9.03692
MELO13C_7G169910	MELO3C016384	-1.45654	1.37166683041249e-23	1.94881107462757e-22	20.5457	23.9319	26.8843	8.42944	11.0047	9.2863
MELO13C_7G169960	MELO3C016390	-1.09997	3.77865417957733e-06	1.63077087043773e-05	8.63519	4.70035	4.98006	4.13094	3.48037	3.27854
MELO13C_7G170050	MELO3C016398	-1.43025	6.15278438165291e-38	1.4895832942846e-36	11.3209	12.3958	12.8008	5.09758	5.83852	5.44965
MELO13C_7G170070	MELO3C016400	-1.87311	2.17428779065711e-14	1.91991949858884e-13	14.5958	10.5874	12.4057	6.3378	2.75564	2.64622
MELO13C_7G170090	MELO3C016402	-2.87563	5.19589898753399e-58	2.2131080127401e-56	17.5077	18.331	19.6179	3.20162	1.99924	2.79813
MELO13C_7G170100	MELO3C016403	1.11493138870009	2.6943202358889e-12	2.07948851288718e-11	2.33647	1.32558	1.78531	4.14638	5.77664	5.97149
MELO13C_7G170120	MELO3C016405	1.44677249318504	0.0129320513936696	0.0294896162514758	0.119855	0.376889	0.323683	1.32522	0.499649	1.24669
MELO13C_7G170150	MELO3C016409	1.78628656414234	7.14043836276974e-13	5.72853456770859e-12	0.793123	0.661821	0.585326	4.00163	3.17552	3.44785
MELO13C_7G170380	MELO3C017556	-2.20415	2.28430254818452e-45	6.88645100062087e-44	28.7718	24.6774	28.3595	5.19378	7.92449	8.41216
MELO13C_7G170390	MELO3C017557	-2.08196	3.6723758668175e-11	2.61693427788141e-10	1.52074	1.28127	1.44315	0.517177	0.412087	0.27276
MELO13C_7G170410	MELO3C017559	-1.02288	0.00107230047774578	0.00311906047153879	1.32984	2.11448	2.46061	0.916857	0.848567	1.22177
MELO13C_7G170430	MELO3C017561	2.41856461017766	1.8036195527049e-28	3.11948689275751e-27	0.787045	0.328838	0.970154	4.83902	4.09222	5.40584
MELO13C_7G170480	MELO3C017566	2.79790604683661	1.49972484859986e-65	7.79477244095065e-64	1.94824	2.18652	1.741	14.2032	19.6553	13.0361
MELO13C_7G170510	MELO3C017569	1.03405539514513	0.00394675534780506	0.0101703134543037	0.42701	0.462397	0.507511	0.908516	0.946164	1.23539
MELO13C_7G170630	MELO3C017581	-3.47691	1.11817299561471e-223	8.82926599998847e-221	339.243	366.5	315.169	36.2043	30.5395	39.1405
MELO13C_7G170640	MELO3C017582	2.49212348426247	5.91640123839288e-09	3.50637314662459e-08	0.822264	0.777894	0.407864	6.35515	2.90478	4.82039
MELO13C_7G170750	MELO3C017590	-1.03299	4.48708775434588e-21	5.62736173468057e-20	33.6543	32.4289	37.6148	18.7693	23.1753	15.7746
MELO13C_7G170950	MELO3C017596	-2.24646	3.91933317171608e-76	2.70922255943876e-74	57.5356	67.74	50.7476	15.5097	13.0974	15.446
MELO13C_7G171010	MELO3C017603	1.84360460733654	1.06311353657228e-39	2.71802252874582e-38	4.1489	4.66615	4.55926	18.9668	18.4745	21.8472
MELO13C_7G171170	MELO3C017623	-2.60174	2.48130041625485e-114	3.69138388012406e-112	103.767	104.559	91.497	15.2587	18.7175	19.1903
MELO13C_7G171430	MELO3C017652	-1.59201	1.09339017787756e-67	5.92277054137899e-66	140.294	130.174	156.881	56.7583	57.2648	53.6376
MELO13C_7G171500	MELO3C032832	1.17577105022832	5.40446534893856e-38	1.31306122619774e-36	58.3765	59.4336	61.2384	159.577	171.069	138.324
MELO13C_7G171710	MELO3C017669	-1.35187	8.68110791611639e-53	3.20545225751564e-51	72.7881	62.6815	64.1668	28.6759	29.5227	27.8168
MELO13C_7G171740	MELO3C017673	4.39441351533659	3.71697290453042e-67	1.99762967879606e-65	0.371457	0.087073	0.402228	8.89742	7.74176	7.74101
MELO13C_7G171860	MELO3C017687	-2.10376	1.03077596571856e-11	7.6121692720151e-11	4.04305	5.20339	3.64077	1.81855	0.80508	0.964099
MELO13C_7G171940	MELO3C017692	-1.31859	5.81831339334687e-21	7.25257886857385e-20	9.97306	6.91346	8.83138	3.65559	4.65246	4.48517
MELO13C_7G172300	MELO3C017729	-1.47972	1.06512769803796e-29	1.92661424147307e-28	74.4687	69.3215	57.1253	28.4075	28.2898	27.8286
MELO13C_7G172400	MELO3C017739	1.03516407462148	0.000183239204477764	0.000613686927883929	2.54949	4.21155	4.4646	6.84594	7.92382	9.65549
MELO13C_7G172440	MELO3C014896	-3.03627	2.68571920732626e-133	5.51378153264082e-131	88.3831	77.7004	69.0888	11.4735	10.7647	11.7925
MELO13C_7G172570	MELO3C017754	-1.35121	1.04985235569571e-47	3.35723814056588e-46	205.311	200.047	194.306	102.752	88.7126	87.6599
MELO13C_7G172610	MELO3C032848	-3.04377	1.41642630524182e-07	7.2444524281551e-07	1.94755	2.75994	2.32145	0.550905	0	0.455079
MELO13C_7G172670	MELO3C017764	-1.23905	6.19593957310468e-30	1.13371336395578e-28	68.6998	59.6674	71.0206	29.037	32.0129	35.2872
MELO13C_7G172700	MELO3C032849	-1.43708	1.42115232782626e-29	2.5615678042382e-28	1401.19	1603.57	1074.41	614.479	550.701	571.624
MELO13C_7G172750	MELO3C017769	1.05072966590655	1.03854690169792e-08	6.01279410373892e-08	2.42799	1.47507	2.54881	5.71629	5.4793	5.70444
MELO13C_7G172780	MELO3C017773	-3.09805	6.06486399931209e-88	5.43719030156669e-86	80.0798	56.7183	65.7899	9.63569	10.4583	11.3255
MELO13C_7G172930	MELO3C017788	-1.47819	1.21847334801924e-54	4.79219498751629e-53	299.555	264.947	253.431	108.376	113.206	127.317
MELO13C_7G172990	MELO3C017795	-1.00437	2.46769815724695e-10	1.65941182994694e-09	10.2471	12.7762	9.56928	6.75673	5.30479	7.29473
MELO13C_7G173000	MELO3C029861	1.36995079818774	1.22683218065953e-11	9.01140059711633e-11	1.30738	1.63362	1.48742	4.82197	3.19196	4.50989
MELO13C_7G173050	MELO3C017801	-1.40784	2.22126830984644e-44	6.49610233634577e-43	266.448	243.82	294.943	122.235	126.767	103.514
MELO13C_7G173120	MELO3C017809	-1.85115	1.12408681495922e-72	7.07898843899163e-71	72.7342	62.0466	69.1375	19.2425	21.337	24.4872
MELO13C_7G173130	MELO3C017810	-2.42831	7.08188839015784e-80	5.30624703101972e-78	38.1755	31.9725	30.6427	7.84689	6.24709	9.3809
MELO13C_7G173140	MELO3C017811	-1.59394	3.31237387608592e-64	1.66674107049128e-62	102.645	93.2864	89.5511	31.4533	39.9212	38.1952
MELO13C_7G173150	MELO3C017812	1.58977089019113	1.8212376130018e-20	2.19553776834568e-19	2.10239	2.10932	2.15118	7.7119	6.6337	7.12954
MELO13C_7G173280	MELO3C017823	1.19188769543305	5.61084848232839e-34	1.18144327530463e-32	12.9159	14.0937	12.1282	34.2569	37.6861	33.3197
MELO13C_7G173360	MELO3C017831	1.03670785303308	8.40191665016204e-05	0.0002972963613027	0.796889	1.57277	0.976042	3.6736	3.63069	4.83781
MELO13C_7G173420	MELO3C017835	1.1717618060848	4.96647045042258e-06	2.10916123262033e-05	2.28131	3.91125	4.62352	9.96891	9.91978	10.4017
MELO13C_7G173810	MELO3C017876	-2.10458	2.29357474907587e-92	2.27473862794819e-90	104.219	109.37	110.732	28.3464	31.4425	25.3787
MELO13C_7G173850	MELO3C017881	1.07112593291073	9.92958550733493e-10	6.2859818213255e-09	1.06879	1.34199	1.22674	3.07086	2.85793	2.36611
MELO13C_7G173870	MELO3C017883	1.01231036979128	2.46410971996275e-05	9.49655951770891e-05	2.1273	1.86724	2.23329	3.90024	3.9979	4.78268
MELO13C_7G173880	MELO3C017884	-1.10539	2.81779803381655e-14	2.46377315307725e-13	62.0927	72.6131	56.6267	37.5786	32.5613	31.4842
MELO13C_7G173970	MELO3C017894	1.16734209177563	1.43764036262554e-07	7.34197926485135e-07	0.821309	0.689235	0.583394	1.50889	1.92519	1.95234
MELO13C_7G174010	MELO3C017898	1.04677031843808	7.12474628849541e-18	7.63020559743405e-17	6.16879	6.85231	7.03623	18.0899	18.0086	17.1343
MELO13C_7G174110	MELO3C017906	1.08274955681692	0.000701524849251745	0.00211767462948659	1.7277	1.17613	2.22411	3.36484	3.98359	4.53163
MELO13C_7G174180	MELO3C017912	1.0947432388653	1.09420890845788e-12	8.65668936055504e-12	4.77689	4.68519	3.68622	12.2735	13.1038	13.6354
MELO13C_7G174210	MELO3C017914	1.18599716252387	2.0132223849511e-12	1.56677238677203e-11	2.60295	3.75725	3.95936	8.57412	7.9889	10.4143
MELO13C_7G174220	MELO3C017915	2.83574026315413	4.59101321237598e-84	3.83222725441545e-82	3.80695	4.71822	4.27344	37.719	30.1325	39.6371
MELO13C_7G174270	MELO3C017920	-1.49945	1.96431441483738e-42	5.42764131044569e-41	80.772	78.5087	71.0474	29.6885	35.6245	28.6891
MELO13C_7G174280	MELO3C017921	1.1395114186488	2.02235802032924e-33	4.17696279249088e-32	223.131	279.012	229.847	637.245	587.349	604.96
MELO13C_7G174320	MELO3C017925	1.73005289183191	8.26407295975241e-11	5.73374173246763e-10	2.58358	1.19822	3.33942	9.95277	9.35489	8.75262
MELO13C_7G174370	MELO3C017929	-2.12325	2.15187854611255e-29	3.85497962929239e-28	36.0138	36.5347	26.8132	9.89651	6.36719	8.72023
MELO13C_7G174390	MELO3C017935	-1.75891	8.90164333165227e-47	2.8029254232948e-45	11.7369	9.95195	12.5085	3.45543	4.79962	3.33294
MELO13C_7G174410	MELO3C017936	1.63971395406367	0.0123965920964908	0.0283947378936691	0.633775	0.233956	0.037453	1.50079	1.07217	1.29584
MELO13C_7G174420	MELO3C017936	1.45809464054368	0.000763838020026291	0.0022892838760788	0.465263	0.421849	0.25113	1.14396	1.1106	1.31644
MELO13C_7G174450	MELO3C017940	-2.60171	2.06624905467214e-189	1.06050232731048e-186	135.662	123.418	140.533	23.8689	28.3499	23.3472
MELO13C_7G174500	MELO3C017945	-2.69362	6.20512492213969e-30	1.1343830334063e-28	8.84669	8.04907	9.27514	1.39592	1.74537	0.940413
MELO13C_7G174520	MELO3C017954	-2.03588	3.87148859807368e-16	3.7669033610641e-15	4.31561	4.90814	4.03107	1.26464	1.30838	1.44659
MELO13C_7G174640	MELO3C017967	1.57335978166858	3.69285035734818e-12	2.82151908583394e-11	0.356047	0.749531	0.641433	2.64813	1.92161	2.21308
MELO13C_7G174780	MELO3C017981	1.09213237313998	3.95253015034893e-06	1.70009310678113e-05	1.74366	4.11003	2.84979	6.33439	6.63896	7.44166
MELO13C_7G174840	MELO3C017988	-1.06297	4.86807736508184e-22	6.39012968702878e-21	534.604	545.846	432.257	264.1	256.606	295.47
MELO13C_7G174960	MELO3C017999	-1.50816	1.72300089803486e-07	8.72981452039871e-07	14.8002	10.135	9.99554	5.04729	2.77307	4.97009
MELO13C_7G174970	MELO3C018000	-2.55251	7.07454615860734e-10	4.53451241449294e-09	3.60939	5.09524	3.84795	0.692266	0.790796	1.00223
MELO13C_7G174980	MELO3C018001	-3.01242	1.88320341996504e-07	9.50397399505463e-07	3.21522	1.81213	1.6062	0.100518	0.706958	0.31856
MELO13C_7G175010	MELO3C018003	-2.57217	3.0097924473293e-111	4.29104437108823e-109	5154.06	5784.13	4355.37	1027.33	870.494	1136.28
MELO13C_7G175020	MELO3C018004	-2.79351	2.40611200652004e-09	1.47852378012142e-08	249.29	238.013	181.348	33.2063	20.6766	54.9883
MELO13C_7G175110	MELO3C018007	-1.35498	0.00409179123957957	0.0104997314564871	77.3256	65.002	42.3142	34.1658	12.8421	38.8603
MELO13C_7G175130	MELO3C018009	5.90470344401067	0.000242521354810352	0.00079612462652007	0	0.125927	0	2.72339	1.42811	3.05598
MELO13C_7G175230	MELO3C028611	-7.4758	1.12922214074389e-07	5.84689295068651e-07	0.966541	0.439986	2.14099	0	0	0
MELO13C_7G175260	MELO3C018019	1.78461512323093	0.00537318719668236	0.0134231605193343	0.125163	0.475479	0.529538	0.557778	0.849432	1.68356
MELO13C_7G175280	MELO3C018020	-1.3036	2.91300538240653e-08	1.60418456278986e-07	10.5845	15.544	15.9698	5.96907	5.41911	7.73549
MELO13C_7G175340	MELO3C018025	1.27116139331878	2.48205150113612e-52	9.09937809255796e-51	117.269	136.602	130.47	366.009	363.666	361.628
MELO13C_7G175490	MELO3C018039	-7.96365	1.45766114478117e-13	1.21946957222320e-12	5.96097	5.34234	4.23878	0	0	0.185384
MELO13C_8G175700	MELO3C006993	-1.12825	9.99816852897624e-22	1.29095848993637e-20	23.4507	21.3811	19.7286	11.3138	11.3146	12.2033
MELO13C_8G175720	MELO3C006995	1.1076871873483	4.58011016996078e-06	1.95609864342199e-05	1.22564	1.71616	1.34335	3.36754	3.12492	4.93664
MELO13C_8G175810	MELO3C007001	-1.02087	2.74870392383399e-14	2.40643460794507e-13	79.4794	98.0797	62.2441	43.0837	47.819	44.207
MELO13C_8G175910	MELO3C009765	-2.92551	1.41382984712544e-98	1.6492003841753e-96	179.348	158.301	169.212	27.6764	20.5725	31.9101
MELO13C_8G176000	MELO3C029688	-1.92717	0.00466456687622032	0.0118212020699671	0.654229	2.03459	1.74527	0.171231	0.907069	0.583388
MELO13C_8G176070	MELO3C007028	-2.24161	9.22627021355397e-65	4.71182406677271e-63	70.9814	58.3703	63.5179	15.8619	16.4454	14.1401
MELO13C_8G176160	MELO3C007037	-2.2391	4.0226694442351e-91	3.89553790991258e-89	25.4482	25.7255	27.627	6.32744	6.87739	6.37998
MELO13C_8G176180	MELO3C007039	-1.19691	2.88008304024671e-34	6.10197160126574e-33	140.652	141.277	125.182	64.2386	74.3009	67.4223
MELO13C_8G176240	MELO3C007046	1.10940989614016	2.32006087088539e-05	8.98525743808281e-05	2.27161	1.7407	2.20827	5.41231	5.56822	5.6048
MELO13C_8G176340	MELO3C007054	-1.58711	2.87858266088387e-63	1.41381105330014e-61	30.8392	25.8448	33.3774	10.9049	12.8881	11.1559
MELO13C_8G176350	MELO3C007055	-1.61072	1.94992950071996e-67	1.05347506973107e-65	413.255	391.099	373.14	132.122	160.111	161.022
MELO13C_8G176400	MELO3C007060	-2.81267	6.75028887887274e-12	5.04673818948498e-11	1.44385	0.866328	1.10352	0.219144	0.135528	0.26293
MELO13C_8G176660	MELO3C007091	-1.87931	1.87705024034653e-44	5.51299591334967e-43	4295.64	5734.76	3614.05	1421.75	1528.85	1329.25
MELO13C_8G176680	MELO3C007093	-2.13666	4.8650275158489e-31	9.23950184092303e-30	5.44009	3.41072	5.05924	1.19045	1.11952	1.43935
MELO13C_8G176730	MELO3C007098	-1.43037	8.2102438014804e-13	6.55606010285463e-12	12.0776	12.2442	8.4908	4.8721	4.97574	5.35435
MELO13C_8G176750	MELO3C007100	-1.32402	2.29769432800188e-29	4.11261242841139e-28	89.8444	67.8449	94.6075	37.3811	41.4913	39.6457
MELO13C_8G176800	MELO3C007106	-2.23743	1.38841987744091e-98	1.62881486193496e-96	84.1175	77.2887	90.1398	19.8592	17.6521	21.1094
MELO13C_8G176860	MELO3C007113	-1.41351	2.76662309784864e-27	4.59165498777951e-26	53.9994	59.6862	59.4006	18.7731	26.6355	27.0511
MELO13C_8G176890	MELO3C007116	-2.1192	1.25419339694763e-91	1.23198997317391e-89	97.6261	87.2359	103.163	27.998	26.579	22.5195
MELO13C_8G176910	MELO3C007119	-2.0478	8.20579945028602e-17	8.25809130952804e-16	16.3269	17.3261	10.0592	3.96486	4.66792	4.56771
MELO13C_8G176970	MELO3C001202	-3.47814	4.27832320431448e-07	2.06668177375474e-06	72.9077	47.1322	41.5374	3.29794	1.95093	13.3994
MELO13C_8G177010	MELO3C007129	-1.41234	8.27114837503981e-06	3.40430385203623e-05	7.89909	3.93068	2.85528	2.57513	2.57559	2.34559
MELO13C_8G177160	MELO3C007144	1.27341210346576	5.22493021843808e-09	3.1173443006258e-08	1.20179	1.29391	1.19569	3.53407	3.93868	3.04314
MELO13C_8G177190	NA	-2.13808	1.52336474909713e-13	1.27288067964851e-12	206.198	184.253	118.641	42.2363	37.225	59.2356
MELO13C_8G177250	MELO3C032881	-1.47778	2.85781379686351e-50	9.92739716575428e-49	1346.14	1512.4	1369.9	612.241	658.712	520.231
MELO13C_8G177290	MELO3C007157	-3.2427	3.7083037364137e-64	1.85686526118471e-62	27.656	28.4497	26.3086	3.37013	2.30366	4.11227
MELO13C_8G177470	MELO3C007174	-2.55152	1.27175526991734e-65	6.62668418563526e-64	14.3117	13.7456	12.8015	2.32303	3.1413	3.1172
MELO13C_8G177480	MELO3C007174	-1.52626	8.02601235558514e-28	1.35840093701701e-26	26.9912	28.0001	23.6239	11.1003	9.1907	11.0288
MELO13C_8G177550	MELO3C007180	-3.1763	7.49591177755511e-99	8.84431429846014e-97	80.0303	60.0272	95.7742	9.3584	10.0744	12.2236
MELO13C_8G177610	MELO3C007186	-1.47573	2.16411568331936e-32	4.31771574135533e-31	25.5995	19.5278	26.9894	9.57507	10.8744	10.4198
MELO13C_8G177710	MELO3C007195	-1.06408	2.60912000797584e-16	2.56415671439655e-15	26.8251	25.1453	29.4128	15.043	15.5813	16.3313
MELO13C_8G177740	MELO3C007198	-2.75262	8.79842804327048e-20	1.03277145642277e-18	12.6283	7.30387	10.5968	1.35939	1.38881	2.77275
MELO13C_8G177780	MELO3C007202	-2.05053	8.23581531210079e-45	2.44337121903799e-43	22.5481	19.2665	19.149	4.5468	5.69674	5.84483
MELO13C_8G178030	MELO3C007224	-1.02566	2.31426783023907e-22	3.08318744677535e-21	46.3797	39.9166	48.0084	26.5063	25.2217	26.6074
MELO13C_8G178060	MELO3C007227	-1.41071	1.12716182841577e-51	4.05976005918872e-50	90.572	83.2201	85.9641	36.9365	33.8343	42.0526
MELO13C_8G178080	MELO3C007228	-1.70488	0.00105630584133698	0.00307776879401763	1.63523	1.80471	1.29796	0.350848	0.838596	0.485047
MELO13C_8G178110	MELO3C007232	1.06495412168453	1.58388531369685e-11	1.15431897373789e-10	3.97858	4.43057	5.19501	8.98243	12.5661	10.2248
MELO13C_8G178120	MELO3C007233	-1.15044	4.13084302293976e-33	8.43842858317944e-32	272.44	304.118	267.411	139.932	161.794	137.769
MELO13C_8G178150	MELO3C007236	-1.29856	4.10498631569023e-20	4.86017122613151e-19	23.5757	27.8527	19.0526	10.6044	12.7921	11.3921
MELO13C_8G178210	MELO3C007242	-1.82871	9.67572267723682e-34	2.02489894560318e-32	26.7652	19.8437	24.023	7.82933	8.11834	7.09956
MELO13C_8G178330	MELO3C007255	-3.03513	3.80031437632007e-25	5.81374472025715e-24	19.1655	16.7774	11.9539	2.00464	1.47697	4.10855
MELO13C_8G178340	MELO3C007256	-2.94324	4.62930906158846e-28	7.8805733859379e-27	4.17091	3.9765	4.29062	0.968033	0.239638	0.613415
MELO13C_8G178650	MELO3C007286	-4.42805	1.76743604308761e-06	7.94688172680436e-06	17.7465	16.4698	8.81762	0.392061	0.172661	1.21427
MELO13C_8G178740	MELO3C007297	-1.81709	1.6798379697505e-70	1.00839396254321e-68	356.664	414.432	375.447	121.397	126.752	101.572
MELO13C_8G178810	MELO3C007304	-1.14878	4.05840279014881e-09	2.45128006124611e-08	6.4757	8.16693	4.74794	2.61787	4.60065	3.86885
MELO13C_8G178820	MELO3C007305	-1.16612	1.13651167631883e-26	1.84447309998621e-25	38.7924	28.8189	36.4422	16.5118	19.6113	18.2179
MELO13C_8G178910	MELO3C007315	-3.3964	1.11211711878496e-23	1.58774439837659e-22	31.4696	24.1098	24.8488	1.77027	1.83481	3.28511
MELO13C_8G178920	MELO3C007319	1.11075715019882	2.46829821017295e-17	2.55930112398236e-16	84.8472	67.4867	62.5595	192.785	171.448	174.153
MELO13C_8G178940	MELO3C007321	-1.32746	3.57584960781931e-45	1.07171083866468e-43	494.849	457.312	446.667	189.062	231.14	227.628
MELO13C_8G178970	MELO3C007324	-1.83756	1.25296719843758e-20	1.52480240568604e-19	3.91876	4.40309	4.8945	1.31085	1.30607	1.64415
MELO13C_8G179040	MELO3C007330	-2.46712	4.98829941361045e-18	5.39586016778208e-17	5.12426	3.10344	3.21376	0.980441	0.696281	0.77685
MELO13C_8G179070	MELO3C007334	-4.56516	3.28151393804515e-143	8.11680495759842e-141	83.674	56.572	97.6931	4.27105	2.87429	4.78872
MELO13C_8G179100	MELO3C007337	-3.38953	3.32857230105029e-79	2.45811472448067e-77	47.3826	63.2997	39.4372	5.09339	4.70099	7.5404
MELO13C_8G179110	MELO3C007338	-1.89361	2.07820208527228e-70	1.23310661302428e-68	46.6564	40.2038	37.9605	11.7091	12.2861	14.4365
MELO13C_8G179280	MELO3C007357	1.92027347195464	1.40801107751246e-37	3.37298336304909e-36	1.19343	1.61633	1.60333	6.90912	7.10096	6.36362
MELO13C_8G179290	MELO3C007358	-1.64695	7.45589985634196e-70	4.31182039579438e-68	131.991	120.704	116.537	43.5179	50.2989	47.711
MELO13C_8G179410	MELO3C007378	-1.74796	0.00119817458287412	0.00345048733151995	6.08844	8.24305	7.23487	1.19956	1.76176	4.02493
MELO13C_8G179470	MELO3C007384	-3.36999	7.52839737047577e-21	9.2939265192945e-20	7.05411	4.45475	6.47657	0.231497	0.650652	0.989306
MELO13C_8G179500	MELO3C007387	1.63512976220283	1.68055259693842e-49	5.67462908143844e-48	8.58084	9.09579	8.47518	31.2194	32.7506	34.3769
MELO13C_8G179510	MELO3C007388	-1.20797	1.74271854048801e-45	5.28478753858476e-44	55.5363	57.1451	53.4406	26.4606	28.4075	27.0547
MELO13C_8G179530	MELO3C007390	-1.12106	8.96665378421e-34	1.87842247132481e-32	89.5871	96.9021	100.551	50.7771	53.6172	49.4548
MELO13C_8G179540	MELO3C007391	2.70904887511334	2.36984432737408e-05	9.16423131305142e-05	0.046272	0.377812	0.135272	0.547916	1.87753	1.05537
MELO13C_8G179580	MELO3C007395	-2.37083	5.44928016931636e-25	8.28080842902034e-24	3.17522	2.564	2.26134	0.819166	0.974266	0.466565
MELO13C_8G179670	MELO3C007404	-2.04421	2.05255082794703e-20	2.46714686754992e-19	4.09134	4.20611	5.9405	1.44397	1.9815	1.06718
MELO13C_8G179690	MELO3C007405	1.1132894968878	3.032702572389e-26	4.84524387635379e-25	110.498	124.47	95.4038	286.669	281.347	282.616
MELO13C_8G179710	MELO3C007407	-1.7888	3.23769237750491e-08	1.77536924439572e-07	1.36141	1.92203	1.89382	0.620143	0.330512	0.360285
MELO13C_8G179730	MELO3C007409	-2.51264	4.69683154122416e-70	2.74717810659066e-68	48.5464	33.3126	47.7478	7.84202	9.65968	9.44306
MELO13C_8G179800	MELO3C007415	1.68260222104069	4.04398034133818e-32	7.99065605463647e-31	12.9282	16.1124	16.3592	51.2668	56.5343	62.4589
MELO13C_8G179880	MELO3C007422	-6.07207	1.75199988141027e-15	1.64390116843477e-14	2.72061	3.14933	1.90758	0	0	0
MELO13C_8G179980	MELO3C007430	-3.84291	4.03926677822659e-43	1.14223342915967e-41	8.14558	8.16435	13.5073	0.605252	0.448338	0.805218
MELO13C_8G179990	MELO3C007431	-1.62789	2.92625287117937e-40	7.63354147970933e-39	87.3822	91.3788	83.0567	27.3287	30.3699	37.539
MELO13C_8G180120	MELO3C007443	-1.27011	2.6915958684576e-05	0.000103017269163748	5.44371	3.82106	3.73573	1.0886	2.5291	3.00694
MELO13C_8G180160	MELO3C007447	-3.59431	0.0073650413934827	0.0178096937347703	7.09657	5.81978	9.28992	0.271132	0	1.02049
MELO13C_8G180250	MELO3C007456	-1.19468	1.12412844064991e-24	1.68701439229113e-23	41.2241	36.0938	39.985	17.3571	21.7263	20.353
MELO13C_8G180320	MELO3C007466	1.35114171122997	3.12332983042635e-32	6.20735347712032e-31	6.21028	4.80077	6.12598	17.3636	19.3714	16.617
MELO13C_8G180340	MELO3C007470	-3.99439	9.99390861747697e-26	1.56622094592979e-24	6.88528	4.46987	6.50207	0.292237	0.393727	0.679415
MELO13C_8G180430	MELO3C007480	2.05213119425734	1.62804404073879e-27	2.73516727957181e-26	2.88691	1.35507	2.63612	11.4233	12.6783	9.72075
MELO13C_8G180440	MELO3C007481	4.05477889088399	7.47652079417278e-32	1.46323138135717e-30	0.253209	0.041841	0.152634	2.87739	2.75322	2.66525
MELO13C_8G180450	MELO3C007482	2.2080753904453	4.79493394353128e-43	1.35219771786672e-41	8.25845	4.86614	4.41972	29.911	33.5362	30.0373
MELO13C_8G180540	MELO3C007491	-1.05173	3.52310024664802e-08	1.92262754023615e-07	6.21876	6.55118	7.9079	2.87885	4.69576	2.92653
MELO13C_8G180590	MELO3C032934	-1.96166	0.000336895459141641	0.00107884320327217	3.65769	3.51194	1.93616	1.33111	0.227237	1.02093
MELO13C_8G180640	MELO3C007501	-1.34826	1.20237052918229e-54	4.73793991633635e-53	42.8083	42.2944	47.1329	20.0193	19.0164	21.7201
MELO13C_8G180680	MELO3C007505	-2.22318	1.54202141204348e-33	3.21072003947795e-32	20.8394	27.5571	21.3244	6.8848	3.73034	5.30977
MELO13C_8G180750	MELO3C007512	-5.59014	5.19670096541621e-100	6.23908016491198e-98	31.2335	27.165	27.8634	0.537822	1.57548	1.34872
MELO13C_8G180850	MELO3C007524	1.26800107826011	2.58046755890113e-05	9.90409403332217e-05	0.760132	1.46961	1.21581	3.15485	2.50557	3.15647
MELO13C_8G180920	MELO3C007531	-1.34906	1.05200904623456e-07	5.46639982768808e-07	7.04003	6.5958	5.14241	3.69082	2.62322	1.77288
MELO13C_8G180960	MELO3C007535	-1.10806	1.76140298470875e-09	1.09249556725289e-08	4.7134	5.42313	4.12158	2.9057	1.8555	3.38706
MELO13C_8G181010	MELO3C007540	1.83056161882817	3.06558895348404e-51	1.08886749506968e-49	7.46182	10.6228	9.19342	39.5307	36.041	39.0526
MELO13C_8G181030	MELO3C007543	-1.09119	4.13621653310443e-16	4.01876599264714e-15	11.1361	8.88728	11.5787	5.51278	5.82304	5.76922
MELO13C_8G181130	MELO3C007554	-1.51109	5.13108455720944e-15	4.70903736966964e-14	10.4423	10.3294	9.5685	3.01224	3.98617	5.01578
MELO13C_8G181190	MELO3C007560	-1.73556	4.30523153079004e-53	1.62176886838751e-51	178.478	122.722	165.517	51.6828	57.1305	53.5256
MELO13C_8G181230	MELO3C007563	2.73390543233983	1.34260906688459e-172	5.62525798839606e-170	10.7496	12.6678	13.5204	92.6728	91.5295	110.153
MELO13C_8G181250	MELO3C007565	-2.65235	1.21876970757455e-77	8.68796600573106e-76	73.4565	56.5239	61.4866	10.5121	10.6156	13.9358
MELO13C_8G181260	MELO3C007566	-2.72639	3.90445831200867e-10	2.56918362645955e-09	2.21366	0.854148	2.12732	0.403862	0.268128	0.302338
MELO13C_8G181300	MELO3C007570	-1.5894	1.1688920703195e-06	5.35416202669776e-06	1.69479	2.39092	2.00529	0.897191	0.601169	0.64667
MELO13C_8G181330	MELO3C007572	1.06762192811704	3.06607892123136e-35	6.74668812999783e-34	53.9843	48.987	59.11	125.139	135.806	137.695
MELO13C_8G181380	MELO3C007576	-1.0829	2.09582144502188e-19	2.43229023551719e-18	65.1643	50.7868	62.4161	32.0742	33.7396	32.295
MELO13C_8G181520	MELO3C007588	-2.95903	1.01656216510761e-22	1.38487201391235e-21	9.89591	15.6718	10.2606	1.38138	2.21371	2.76078
MELO13C_8G181530	MELO3C007589	-3.93619	7.09840516704495e-30	1.29538007181718e-28	9.38396	9.69881	7.09108	0.392967	0.808584	0.68548
MELO13C_8G181560	MELO3C007592	-2.14096	1.88372384826803e-112	2.74275536205268e-110	54.8788	50.1471	51.7947	13.7276	15.307	14.6022
MELO13C_8G181620	MELO3C007597	2.29973130385286	4.83101374350523e-09	2.89663294842764e-08	0.205811	0.244586	0.764864	2.44928	2.70698	2.6662
MELO13C_8G181630	MELO3C007598	-1.02439	5.15550615601118e-20	6.08990456748616e-19	18.0887	15.2935	17.6198	9.1406	9.42917	8.66192
MELO13C_8G181670	MELO3C007602	-3.59946	1.92182059894121e-70	1.15029087161117e-68	5.1069	4.82106	6.18903	0.322209	0.647953	0.333299
MELO13C_8G181710	MELO3C017050	-2.99352	4.60840770648621e-24	6.7052168826479e-23	11.7929	11.5765	12.8885	1.08308	2.016	2.98265
MELO13C_8G181800	MELO3C007618	-1.8032	1.49099911422388e-45	4.53484619481721e-44	52.3257	47.2105	57.1863	19.9868	18.0497	15.9649
MELO13C_8G181820	MELO3C007620	1.06514887408871	2.24478676014306e-25	3.46768037514952e-24	43.035	50.086	40.7557	109.322	115.163	104.882
MELO13C_8G181840	MELO3C007622	-1.34636	4.93925566199551e-22	6.47528216735426e-21	20.9938	22.7281	25.5782	10.7942	11.6082	10.2269
MELO13C_8G181920	MELO3C007625	1.56726376114106	0.0193802308379661	0.0422239349573855	5.35173	3.21606	3.60144	9.40262	11.435	11.8908
MELO13C_8G182150	MELO3C007652	-3.49526	2.04101896386173e-139	4.65579103645347e-137	30.3773	27.0257	26.572	3.3191	2.61367	3.23355
MELO13C_8G182160	MELO3C007653	-2.22958	2.25740825889106e-23	3.1721144117066e-22	4.14774	4.20309	3.68058	0.864544	0.9205	0.720986
MELO13C_8G182170	MELO3C007654	-2.42323	1.43039422288593e-07	7.31224935155581e-07	15.9679	11.913	14.0203	3.29682	0.775805	5.203
MELO13C_8G182320	MELO3C007667	-1.30018	6.64864455388547e-06	2.77657999778822e-05	17.5543	9.99348	7.81158	5.55637	4.63205	5.91564
MELO13C_8G182350	MELO3C020873	-2.11299	2.84521429051217e-07	1.40583031008941e-06	1.56251	0.567898	1.39402	0.352923	0.184204	0.339581
MELO13C_8G182420	MELO3C007678	-2.15208	3.38354825297505e-53	1.28162814822099e-51	60.8869	52.1052	51.9232	13.9736	11.4781	17.1808
MELO13C_8G182430	MELO3C007679	-1.24808	1.18054533061435e-17	1.24738011515762e-16	12.8185	13.32	14.9563	6.5421	7.51981	6.61641
MELO13C_8G182750	MELO3C007712	-1.33639	1.15388563866578e-51	4.14873417895069e-50	124.96	126.552	119.797	55.5227	58.6124	55.9725
MELO13C_8G182860	MELO3C007723	-1.44636	1.07120448745666e-52	3.94826357764547e-51	275.818	254.371	263.886	96.4702	121.415	113.219
MELO13C_8G182920	MELO3C007729	-1.25766	1.64910251116712e-27	2.76828083027482e-26	138.814	114.743	134.323	62.5241	74.705	64.5721
MELO13C_8G182970	MELO3C007734	-1.81827	1.28359574194705e-30	2.40002008945109e-29	8.8708	8.17372	7.56354	2.80009	2.75178	2.02222
MELO13C_8G182990	MELO3C007736	1.15303092332115	2.86846498705938e-38	7.06957817338885e-37	64.4536	80.2191	73.0324	186.086	190.261	191.019
MELO13C_8G183160	MELO3C007755	-2.85444	1.3594162412011e-57	5.69567661874664e-56	40.0769	33.6382	28.535	4.44258	5.43049	5.97166
MELO13C_8G183200	MELO3C007759	-5.75821	9.40347351690742e-11	6.50449162069102e-10	2.67371	1.42881	1.1109	0.087761	0	0
MELO13C_8G183210	MELO3C007760	-1.17972	3.09943013240396e-08	1.70273750650932e-07	3.04891	3.16739	2.26202	1.20138	1.65061	1.31882
MELO13C_8G183400	MELO3C007777	-2.80767	1.9317742411721e-74	1.27521945888306e-72	37.0752	25.4281	27.6336	4.34876	6.80746	5.60247
MELO13C_8G183490	MELO3C007786	-3.03932	4.90766320570252e-166	1.8318968293286e-163	1117.41	1206.48	1027.11	186.911	160.127	148.376
MELO13C_8G183590	MELO3C007798	1.76592515364773	5.54394913379949e-25	8.41843755302541e-24	1.71476	1.71583	2.09945	6.07078	7.27582	7.49657
MELO13C_8G183600	MELO3C007799	1.90541191363988	5.63742679505015e-35	1.22602089091504e-33	3.06227	3.80285	4.70229	17.3268	18.9589	18.7804
MELO13C_8G183720	MELO3C007809	-2.46352	1.54445581728294e-19	1.79646900446566e-18	8.11988	8.07874	7.69216	2.0214	0.922775	1.75502
MELO13C_8G183770	MELO3C007814	-1.11106	3.09641657335226e-16	3.03144645927143e-15	19.4539	19.6531	28.358	13.172	10.5576	12.3555
MELO13C_8G183860	MELO3C007823	1.19581065273715	4.77041535109514e-17	4.86279181519281e-16	2.93308	2.78796	3.59326	8.20144	8.59712	8.01763
MELO13C_8G183940	MELO3C007830	-1.23639	9.79996611067793e-18	1.03868510197325e-16	8.2016	9.32046	10.0426	5.17325	4.93729	4.64378
MELO13C_8G184020	MELO3C005227	-1.16117	2.11850991767509e-14	1.87389093536707e-13	27.0252	23.721	25.7221	14.3207	10.1222	16.7013
MELO13C_8G184070	MELO3C007839	1.2083982148899	4.44780439683521e-24	6.48072563995933e-23	2.28889	2.05735	2.56453	6.45367	6.84278	5.5498
MELO13C_8G184080	MELO3C007840	-1.56787	2.20484789564511e-23	3.10037858202699e-22	31.9723	38.8537	28.0906	11.7276	13.13	16.1027
MELO13C_8G184120	MELO3C007844	1.38286095743948	0.0129215959396562	0.0294723213688636	0.269875	0.192034	0.19655	1.01428	1.45433	1.22754
MELO13C_8G184150	MELO3C007848	-5.3391	1.12065878058442e-121	1.88582989880312e-119	16.033	16.299	11.5548	0.155935	0.412945	0.589253
MELO13C_8G184160	MELO3C007849	-4.67954	3.57340705999402e-41	9.62756521544321e-40	511.232	419.448	414.381	17.5106	14.6887	28.8916
MELO13C_8G184180	MELO3C007852	-2.64728	2.21203689524203e-06	9.80844869531726e-06	39.1465	25.2722	24.6018	3.13936	3.27599	9.88714
MELO13C_8G184250	MELO3C007857	-2.23415	1.00801603019712e-145	2.65314988460857e-143	207.767	207.968	203.904	47.5971	56.8329	52.8747
MELO13C_8G184260	MELO3C007857	-2.11829	6.00177151674571e-129	1.15155485269897e-126	72.2871	72.3614	83.2976	19.2425	22.4497	20.4002
MELO13C_8G184270	MELO3C007859	-2.34485	3.62528339674043e-131	7.08829220334105e-129	78.5995	66.914	83.1507	16.571	17.4542	17.5455
MELO13C_8G184280	MELO3C007860	-1.80988	3.80616462461363e-08	2.07104584530395e-07	1.37207	1.82574	1.09511	0.468452	0.649014	0.552523
MELO13C_8G184290	MELO3C007861	-7.47086	1.13706501477692e-08	6.54625483829788e-08	0.700081	1.0397	1.91823	0	0	0
MELO13C_8G184300	MELO3C007862	-1.67448	4.3549697263189e-10	2.8510053724913e-09	1.98208	1.76818	2.41208	0.700066	0.673639	0.851172
MELO13C_8G184510	MELO3C007883	1.10119657187875	1.12341859685661e-10	7.73433393476396e-10	2.82011	2.9766	2.28644	5.42168	6.54286	6.47621
MELO13C_8G184520	MELO3C007884	1.49655889406279	1.38940762206842e-31	2.68845791527471e-30	9.01957	6.38698	9.67739	30.7266	32.1313	24.9723
MELO13C_8G184610	MELO3C007893	1.17787484683456	9.02638285907387e-11	6.24997099820528e-10	6.74506	7.47798	6.82972	24.7638	19.6549	18.6427
MELO13C_8G184710	MELO3C007904	-1.36157	4.44544172832864e-43	1.25536339315801e-41	351.269	335.326	302.968	123.489	154.868	146.9
MELO13C_8G184720	MELO3C007905	1.92313044793302	4.65678300946328e-27	7.67285354608998e-26	2.58744	3.68511	2.87324	15.2973	13.6655	11.2574
MELO13C_8G184730	MELO3C007906	1.38308900900518	1.2847933635947e-18	1.43041256803683e-17	2.45187	2.54839	2.56459	8.54801	7.10319	8.43899
MELO13C_8G184830	MELO3C007915	-1.79821	2.60293762515303e-22	3.46327345718676e-21	6.08198	5.3021	7.65393	2.11961	2.10135	2.35728
MELO13C_8G184850	MELO3C007917	-1.55057	1.00787403745302e-17	1.0671301696189e-16	22.0806	19.346	18.7128	7.39229	5.53254	7.77077
MELO13C_8G184970	MELO3C007928	1.64280172660292	4.63068195324912e-74	3.02764014331861e-72	69.0667	71.605	73.9839	259.326	293.498	237.996
MELO13C_8G184980	MELO3C007929	2.04827051153966	0.000325974339585411	0.00104582797182192	0.089365	0.665977	0.122844	1.71526	1.62762	1.2993
MELO13C_8G185060	MELO3C007937	-2.333	2.87049595538488e-64	1.44794304579979e-62	15.5657	13.039	15.9285	3.42693	3.97506	2.95667
MELO13C_8G185120	MELO3C007942	1.04240546118991	2.69789210477245e-41	7.29746046257949e-40	48.6714	46.9528	51.5844	122.828	113.992	120.889
MELO13C_8G185230	MELO3C005203	-1.15777	3.56270807366014e-05	0.000134058645073758	2.31674	1.56379	2.01907	1.46941	1.17559	0.890866
MELO13C_8G185290	MELO3C033039	1.16420856430092	0.00338716120454348	0.00888057976808599	1.55979	1.09754	0.657323	4.07491	2.80335	4.81646
MELO13C_8G185310	MELO3C007962	-2.82255	1.1711043668279e-66	6.2126027521904e-65	29.1063	28.7057	25.8434	5.67216	3.8497	3.93827
MELO13C_8G185350	MELO3C007967	-1.39657	2.15367395158945e-17	2.24441249878839e-16	3.73929	4.56103	5.29665	1.76246	2.15193	1.93229
MELO13C_8G185470	MELO3C007979	-2.21132	2.34230926778257e-95	2.45344945242735e-93	83.3593	70.6679	68.8419	17.2428	18.6293	19.9573
MELO13C_8G185630	MELO3C017646	1.63309929729009	1.61488672297217e-10	1.10144931636607e-09	0.684298	0.869435	1.27833	3.97514	3.58781	3.21665
MELO13C_8G185680	MELO3C007999	-1.16594	3.44355872432226e-05	0.000129789353057345	1.47735	1.33376	1.26407	0.755351	0.827382	0.466783
MELO13C_8G185780	MELO3C008008	-1.02524	1.58159938405277e-26	2.54868409376792e-25	54.2729	54.0774	57.4101	34.2344	27.5558	33.1622
MELO13C_8G185800	MELO3C008010	1.65814949274368	1.60397048347909e-47	5.09744799161389e-46	39.863	57.662	54.8817	180.941	187.468	192.074
MELO13C_8G185850	MELO3C008014	-7.52786	5.27833560199254e-14	4.53786557407483e-13	23.2671	15.1382	25.5555	0.277797	0	0.045255
MELO13C_8G185920	MELO3C008021	-3.58148	2.57794433201268e-27	4.28891386841332e-26	12.1032	7.31447	8.19355	0.36878	0.891918	1.1419
MELO13C_8G185960	MELO3C008025	-3.13711	2.63956763501737e-88	2.39780192685427e-86	37.6925	28.8666	37.409	4.66821	4.31661	5.71023
MELO13C_8G185970	MELO3C008026	1.66814324726852	0.000851412084323913	0.0025266681253498	0.35798	0	0.598326	1.41315	1.64471	1.34053
MELO13C_8G185990	MELO3C008028	1.1011345494787	3.80056820683851e-06	1.63885035258128e-05	4.00874	6.84004	4.1232	13.1269	9.86106	14.717
MELO13C_8G186080	MELO3C033068	-1.05545	0.000143880313063809	0.000490919532524513	3.79499	5.5033	4.82563	3.76985	2.17619	2.60977
MELO13C_8G186200	MELO3C008039	-1.12527	0.020126819313615	0.0436744107925711	2.84793	1.43872	3.59791	1.76838	0.504035	0.567182
MELO13C_8G186210	MELO3C008040	-1.72934	1.79156370523769e-14	1.59293212942961e-13	5.94072	5.30721	5.00242	1.23489	2.0405	2.53306
MELO13C_8G186300	MELO3C008049	1.13235961574628	0.0107333119722005	0.024972222890897	0.241594	1.3017	0.848559	1.75633	1.75716	2.87088
MELO13C_8G186410	MELO3C008060	-1.43911	1.71097960903049e-46	5.35463588009084e-45	976.694	1184.33	973.059	449.683	454.177	392.478
MELO13C_8G186590	MELO3C024606	-8.80316	3.9188577572148e-100	4.73259704444823e-98	63.4424	69.1469	46.7903	0.103357	0.207398	0.354944
MELO13C_8G186630	MELO3C024606	-10.3605	5.48417494875882e-18	5.91334620262702e-17	413.488	392.062	314.352	1.11393	0	0
MELO13C_8G186640	MELO3C027753	-3.15514	4.06930731149129e-48	1.315635891416e-46	236.41	235.783	132.286	24.569	19.5512	31.6151
MELO13C_8G186750	MELO3C027753	-4.47921	9.70961256748893e-40	2.48551553629112e-38	1298.32	1311.45	777.039	73.3207	41.1113	74.3118
MELO13C_8G186760	MELO3C008183	-5.43311	3.52119996771784e-10	2.32295100698096e-09	201.75	203.807	131.197	9.42357	1.34429	3.88778
MELO13C_8G186780	MELO3C008183	-4.19877	2.59955290342074e-17	2.68860559734145e-16	400.007	392.982	224.376	30.015	15.8509	33.7309
MELO13C_8G186820	MELO3C008183	-1.62606	3.94172068569167e-08	2.14196732867258e-07	313.455	284.695	197.85	117.918	69.2635	118.871
MELO13C_8G186850	MELO3C008183	-6.84704	6.2529496154194e-14	5.35110694475032e-13	63.3485	64.6832	42.4041	1.23816	0.144605	0.393345
MELO13C_8G186870	MELO3C008183	-4.29534	9.61780156405613e-18	1.01990426709748e-16	370.175	386.242	223.275	27.7925	15.0793	32.0451
MELO13C_8G186880	MELO3C024610	-1.53437	6.39818257633773e-33	1.29925507707432e-31	1563.03	1628.42	1127.54	558.051	554.59	566.999
MELO13C_8G186900	MELO3C024605	-2.09605	3.72622277408205e-43	1.05516349726765e-41	1045.43	1105.38	694.834	246.26	242.584	284.276
MELO13C_8G186910	MELO3C024604	-1.02914	1.73317458021128e-17	1.81448618723802e-16	12.8446	12.4109	11.8442	7.30426	7.0647	7.20906
MELO13C_8G187130	MELO3C024582	-2.54967	7.48035646179881e-60	3.36043146960021e-58	18.9402	19.8727	21.3595	3.3365	4.14341	3.2235
MELO13C_8G187180	MELO3C024577	-2.16748	6.35708028695814e-10	4.09381613209695e-09	5.45007	2.92731	4.00407	0.64399	1.55238	1.03811
MELO13C_8G187190	MELO3C033134	-1.70091	9.7431900284022e-07	4.5112244312832e-06	1.95617	2.03655	1.60235	0.472482	0.780841	0.664978
MELO13C_8G187230	MELO3C009512	1.33429909155155	6.02378238863375e-12	4.52665638501651e-11	7.29502	7.45523	5.39242	21.3846	19.4532	17.7302
MELO13C_8G187250	MELO3C024570	-1.04004	3.79258957403232e-14	3.27977522977606e-13	30.4566	23.5291	30.029	14.2762	12.6346	16.5898
MELO13C_8G187430	MELO3C024551	-1.11076	4.39679777970758e-06	1.88117650931171e-05	1.38127	1.86644	1.57332	0.916343	0.983397	0.863745
MELO13C_8G187450	MELO3C024549	-1.19133	8.19294090424866e-19	9.23674227151153e-18	17.1686	15.6558	11.9899	7.38012	7.08426	6.72317
MELO13C_8G187470	MELO3C024547	-1.8477	4.01101628012093e-15	3.70761657950845e-14	7.07822	7.41696	9.09008	1.96573	3.25191	2.62566
MELO13C_8G187480	MELO3C024545	1.09830897454612	6.77617018993457e-24	9.77616120866878e-23	39.2193	38.6514	44.5653	97.3486	107.758	99.0755
MELO13C_8G187530	MELO3C024540	2.34611809179509	0.000303390207051345	0.000977984761037776	0	0.49284	0.115873	1.06018	1.80964	2.26704
MELO13C_8G187570	MELO3C024536	-1.92478	2.21637871519895e-60	1.01341325218339e-58	64.578	74.739	81.2408	21.6952	26.1354	21.8693
MELO13C_8G187630	MELO3C024530	1.2071378326529	4.8624491489449e-09	2.91463010300259e-08	1.34628	0.95081	1.6343	3.07592	3.17363	4.07305
MELO13C_8G187670	MELO3C024525	1.29960717054479	6.46261533025301e-12	4.84183961939308e-11	1.55937	1.67524	2.26372	5.13463	5.43825	4.75748
MELO13C_8G187950	MELO3C027288	-1.62151	3.53232118480965e-40	9.16795877675627e-39	359.538	374.654	377.399	135.212	105.195	128.712
MELO13C_8G188190	MELO3C024479	-1.16564	1.89193184168631e-12	1.47629649220145e-11	6.21302	5.16336	6.7622	3.57236	2.64643	2.30974
MELO13C_8G188220	MELO3C024476	-1.5939	0.00121810216141027	0.00350394246514682	1.10716	2.93896	2.48746	0.416194	1.01195	0.870342
MELO13C_8G188260	MELO3C024472	-1.9152	1.1509014074173e-35	2.56826151024752e-34	41.1978	31.04	40.4483	10.2168	12.9766	10.4328
MELO13C_8G188270	MELO3C024471	-1.44821	3.95288685717727e-10	2.59855162272972e-09	2.83619	4.65493	4.77085	1.62596	2.29151	1.75203
MELO13C_8G188310	MELO3C024466	-1.99136	1.02616054765198e-66	5.45779172106094e-65	493.183	384.222	385.285	106.671	122.683	133.49
MELO13C_8G188330	MELO3C024463	-1.84834	6.25235657675344e-43	1.75356394154028e-41	61.8399	71.4209	52.939	19.7971	21.0421	18.2228
MELO13C_8G188390	MELO3C020748	-1.70209	1.00741835890556e-67	5.4860209305918e-66	98.688	91.5146	84.6499	29.7303	29.6086	34.597
MELO13C_8G188640	MELO3C020732	1.00044160136942	1.94581670536024e-07	9.79828721144119e-07	1.35974	1.12914	0.999499	2.66025	3.4712	2.64522
MELO13C_8G188840	MELO3C019040	-3.94989	0	0	129.774	123.618	116.42	9.20815	9.27146	8.93174
MELO13C_8G189210	MELO3C019065	-7.71642	8.09830148756148e-109	1.11582637274924e-106	32.0729	25.2089	43.2965	0.193069	0	0.147597
MELO13C_8G190070	MELO3C019135	1.56347511887702	6.78529933416621e-53	2.52359049511653e-51	13.2261	16.1824	16.8947	55.4349	54.9066	51.5785
MELO13C_8G190250	MELO3C019152	1.62641945634366	2.88542679771721e-05	0.00011006378642622	0.174457	0.553643	0.171869	1.20948	1.27993	1.17809
MELO13C_8G190450	MELO3C019171	1.10921860086967	0.00347990536782758	0.00909515686842777	0.211425	0.616683	0.621353	1.4262	1.98245	1.65787
MELO13C_8G190510	MELO3C019177	1.82639680388504	1.92447531533975e-08	1.07713953718444e-07	0.337106	0.795593	0.683035	2.0409	2.49174	3.39482
MELO13C_8G190600	MELO3C019188	-1.33923	1.90865200845503e-23	2.69310142498844e-22	9.47629	8.02362	8.81949	3.81268	3.88401	4.5613
MELO13C_8G190740	MELO3C026868	-2.79792	1.61182202126409e-17	1.69088942751925e-16	5.47934	4.34622	4.50136	1.30171	0.238458	0.979258
MELO13C_8G190800	MELO3C023183	1.44776027815876	9.23337094838464e-06	3.77912889893015e-05	0.217039	0.715127	0.554437	2.32993	1.69017	1.78247
MELO13C_8G190960	MELO3C023166	1.04446082470584	6.7997546723404e-05	0.000244395944368257	0.514001	0.788865	0.642026	2.14869	2.29445	1.39993
MELO13C_8G191000	MELO3C023161	-1.82555	3.22220889292246e-16	3.14859345890995e-15	13.135	8.39598	8.88958	2.9653	3.42018	4.2578
MELO13C_8G191040	MELO3C023150	-1.18821	1.19550908074865e-19	1.39691527761923e-18	28.7526	28.4982	32.2761	14.5464	13.597	19.1146
MELO13C_8G191060	MELO3C023147	-1.38011	1.57817736815717e-24	2.34952729284022e-23	20.8732	18.3933	23.8566	10.0669	12.0409	8.1254
MELO13C_8G191190	MELO3C023133	1.69891736567086	0.00111059991787903	0.00321633746848026	0.048397	0.317029	0.500156	1.17678	1.25594	1.62411
MELO13C_8G191320	MELO3C023120	-1.9315	4.71047485705253e-66	2.47964227731509e-64	231.289	232.497	188.16	53.2364	59.724	70.7574
MELO13C_8G191380	MELO3C029619	-3.67122	5.05805999787319e-05	0.000186263626468765	6.41826	4.78646	2.15417	0.081593	0	0
MELO13C_8G191420	MELO3C025599	1.98783389392156	1.02832995424525e-156	3.57823965434829e-154	151.563	166.982	152.957	735.216	731.431	733.872
MELO13C_8G191560	MELO3C026727	-1.65544	9.46728174652523e-66	4.95824730245314e-64	140.876	125.997	128.698	42.8658	52.5792	52.134
MELO13C_8G191950	MELO3C009078	1.32914379433486	0.00150905775532214	0.00426089337323113	0.419952	0.340335	0.71976	1.06813	1.89891	1.50906
MELO13C_8G191960	MELO3C034407	-7.30816	3.45622569548378e-11	2.4671875357539e-10	0	0	6.11678	0	0	0
MELO13C_8G192010	MELO3C009074	1.07761021635915	1.21518451595416e-06	5.55010859010878e-06	0.767234	0.703025	1.11765	2.26627	2.24082	1.7096
MELO13C_8G192080	MELO3C009064	-2.24721	0.00330123593672799	0.008679008039573	1.56849	1.37797	0.492407	0.339897	0.265109	0.343782
MELO13C_8G192160	NA	-2.13057	2.88912337449422e-50	1.00192065672916e-48	37.9939	35.0679	41.8428	9.77714	8.60317	10.1599
MELO13C_8G192440	MELO3C009019	-1.27066	1.76502051215723e-52	6.48226674679568e-51	236.013	242.522	220.517	114.961	114.327	106.738
MELO13C_8G192580	MELO3C009007	-1.17785	1.12951952369677e-08	6.50463837910091e-08	21.6884	28.6351	20.592	13.0666	9.41214	13.9271
MELO13C_8G192850	MELO3C008979	-2.24495	1.00578409579114e-133	2.08573206935273e-131	61.8604	55.1162	65.9138	14.5388	17.4882	13.9912
MELO13C_8G193000	MELO3C008963	-2.23617	4.60034992532285e-41	1.23135833072853e-39	19.6929	15.4429	17.0329	3.69367	4.16568	5.08559
MELO13C_8G193080	MELO3C015281	-1.15296	1.23941482267389e-05	4.98338940648158e-05	7.83187	10.2159	6.16512	4.85673	2.245	5.08497
MELO13C_8G193840	MELO3C008894	-4.33528	3.27814794819275e-168	1.2698184410641e-165	176.642	216.404	147.004	5.98256	8.81274	13.3805
MELO13C_8G193870	MELO3C008891	1.48989426488519	7.73898139958997e-13	6.18937624205618e-12	0.665342	1.26346	0.698197	2.40022	2.27102	2.71627
MELO13C_8G193980	MELO3C008885	3.10575938656885	1.43452666933575e-14	1.2821433400724e-13	0.159124	0.46657	0	2.8885	2.94421	4.02684
[truncated: 883 more rows]

## Sheet: Sheet4
Supplemental Table S4 DEGs between P114M(Mottled) and P114N(non-Mottled)
13C_gene_ID	DHL92_gene_ID	logFC	PValue	padj	P114M-1	P114M-2	P114M-3	P114N-1	P114N-2	P114N-3
MELO13C_1G000630	MELO3C018423	-1.05101	6.26273112744951e-15	4.08172905914875e-13	31.7969	30.277	33.7454	14.6738	16.6222	16.9446
MELO13C_1G001220	MELO3C018476	-1.14012	4.53182761332582e-08	1.0180872492794e-06	6.12679	4.4132	5.06707	2.11835	2.3129	2.41743
MELO13C_1G001370	MELO3C018492	-1.14657	2.35784505137469e-21	2.57425617997539e-19	81.9009	64.9299	66.1037	35.941	27.8443	30.051
MELO13C_1G001640	MELO3C000019	-1.19573	6.97787335816198e-14	4.06829004191342e-12	61.502	41.3569	41.4278	24.1453	18.5627	23.368
MELO13C_1G001980	MELO3C018547	1.8889777567003	0.00598951664409823	0.0291914429333204	0.457872	0	0.652837	1.64581	0.459759	2.81389
MELO13C_1G002510	MELO3C018600	1.02954596695817	0.000318512628521119	0.00260106001213935	1.88854	3.515	4.2295	5.90397	7.09824	7.85476
MELO13C_1G003030	MELO3C018656	-1.66531	2.61462165932623e-13	1.42276920198447e-11	27.0796	19.4461	19.2017	8.90712	3.76578	7.37481
MELO13C_1G003040	MELO3C018657	-1.01196	3.82606653397226e-07	7.09001150906145e-06	20.7061	17.511	12.5459	8.87854	6.16075	8.36974
MELO13C_1G003430	MELO3C018700	1.98503897866942	7.68923439772937e-09	2.00916412822377e-07	0.518844	0.642226	0.523514	2.181	3.04025	1.68691
MELO13C_1G003810	MELO3C018737	1.34138490975453	0.00270375083861029	0.0152651492505333	0.923207	2.68778	1.33704	5.26025	4.16371	3.36554
MELO13C_1G003830	MELO3C018739	3.70537039745449	4.44501356140704e-13	2.33002989162318e-11	0.446525	0	0.369558	2.19586	2.84704	3.06983
MELO13C_1G003840	MELO3C018740	1.1589005772811	8.76409836483046e-05	0.000878511170009117	1.66024	1.55419	2.43651	2.9518	4.29446	3.04982
MELO13C_1G003930	MELO3C018748	1.43974267870045	3.45659651667366e-47	1.31665601982896e-44	73.7814	73.3515	71.3935	167.783	196.247	201.681
MELO13C_1G004200	MELO3C028590	-1.54909	1.62878256680829e-07	3.27303188483715e-06	7.1193	7.32921	6.17612	2.85087	0.848696	2.33642
MELO13C_1G004240	MELO3C018779	4.26682519287506	2.63276525930432e-29	4.65239477419953e-27	0.175686	0.111819	0.431399	3.59301	6.05443	3.97137
MELO13C_1G005810	MELO3C024206	2.42049759080158	1.42320069496388e-89	2.43950831123758e-86	663.478	647.923	494.101	2776.55	2930.71	3423.45
MELO13C_1G006260	MELO3C024178	1.01141969068827	5.2767178549638e-17	4.09267967203323e-15	4.834	4.8064	5.27041	10.5826	10.2802	8.22138
MELO13C_1G007900	MELO3C030003	6.31712771575544	1.40831225146599e-118	4.82797606047571e-115	0.240138	0.204459	0.213941	16.8475	20.3314	10.7764
MELO13C_1G011000	MELO3C013150	-2.31748	2.61153695874588e-25	3.61002862982766e-23	5.01117	4.57109	5.44984	1.46449	0.804097	0.615319
MELO13C_1G011070	MELO3C013157	-1.08774	2.82459818816763e-10	9.32879336095979e-09	23.4709	17.7008	15.0681	10.2965	7.352	7.97662
MELO13C_1G011530	MELO3C013203	1.60124642433355	6.95725463494851e-29	1.19254301697652e-26	25.1114	16.7854	16.4009	53.4473	65.8647	58.2909
MELO13C_1G012620	MELO3C013306	1.20888853069076	1.19381299820877e-21	1.34625977646688e-19	17.8783	20.4531	18.4607	35.3005	43.2491	42.6088
MELO13C_1G013260	MELO3C011022	1.39786558994662	1.53755207940504e-20	1.53227791820243e-18	8.1096	6.37445	6.80101	18.4275	20.6254	16.3332
MELO13C_1G013550	MELO3C013384	1.62626537107204	1.66409684600387e-05	0.000204475154389622	0.728229	0.635611	0.645361	2.65901	1.97309	1.73717
MELO13C_1G013630	MELO3C013386	1.36513576406997	9.15019291056807e-05	0.000911083032697266	0.741917	2.01936	1.98536	5.41108	4.31389	3.8645
MELO13C_1G013650	MELO3C013387	1.63476322601345	0.00177137411416107	0.0107518143381143	0.700916	1.40332	0	3.28101	5.23813	2.55937
MELO13C_1G013980	MELO3C013410	1.35330375930721	9.55401253076633e-58	5.8487617424952e-55	753.933	828.443	730.93	2041.24	1838.47	2004.76
MELO13C_1G014450	MELO3C013453	-1.3439	0.00360655588639553	0.0194093959654682	0.987462	1.84835	0.727533	0.548289	0.148229	0.338939
MELO13C_1G018230	MELO3C031157	1.22136716562944	0.0113291870981793	0.0487923608165556	1.37231	0.797215	1.13575	1.68282	1.52859	3.99716
MELO13C_1G019900	MELO3C029185	1.06336386759466	0.00505623157700506	0.0255509626950011	0.86219	2.30397	1.47823	2.64568	4.2703	4.1453
MELO13C_1G020650	MELO3C015766	-1.28053	0.00107571106221838	0.00712746939214736	1.85644	1.0771	1.34433	0.537526	0.795737	0.502364
MELO13C_1G020670	MELO3C015770	-1.26868	6.15858533011803e-06	8.49270403407508e-05	4.18796	4.16449	3.69953	2.0677	1.03247	1.69091
MELO13C_1G020700	MELO3C015772	1.44154833868844	5.0202311512754e-39	1.41068495350839e-36	660.879	618.188	575.37	1423.15	1529.52	1846.85
MELO13C_1G020780	MELO3C015780	-1.1538	1.14559774296529e-13	6.50221553383049e-12	14.1411	10.6793	10.4788	6.08991	5.25795	4.48668
MELO13C_1G021240	MELO3C015818	2.40624	1.90179410960505e-06	2.96891191555011e-05	0.183239	0.33543	0.190955	2.07613	1.75333	1.76953
MELO13C_1G021510	MELO3C015845	-1.6835	0.00429805892250274	0.0224202763209432	7.53079	5.52857	6.96485	2.45037	0.738582	2.62144
MELO13C_1G024130	MELO3C023622	1.11444867446654	0.000124980933332889	0.00119551498237047	4.86248	3.85843	6.55554	8.45179	9.98724	11.5698
MELO13C_1G024840	MELO3C023566	1.89592849026155	4.85533352144365e-12	2.14498123430581e-10	0.858962	0.166969	0.371719	1.9819	1.97325	1.38851
MELO13C_1G025120	MELO3C023542	1.10432741049109	9.72117571817209e-15	6.21756242482044e-13	16.8033	16.638	15.629	30.3869	33.3383	39.9972
MELO13C_1G025140	MELO3C023540	-1.08297	0.000276974257929002	0.00232157249641126	203.583	188.347	187.495	68.1238	71.1328	129.31
MELO13C_1G025530	MELO3C023497	1.46053144418495	0.000134803097083945	0.00126889614888298	2.06319	3.23883	2.74884	5.5261	10.4048	7.6242
MELO13C_1G025590	MELO3C028965	-1.05861	9.20232301934055e-08	1.95703497362923e-06	14.2709	11.5841	11.1408	7.40609	4.08594	6.11694
MELO13C_1G026160	MELO3C023441	1.35581914976571	6.01233881299721e-21	6.44109372459907e-19	11.6395	9.46928	11.5059	32.5922	31.8938	21.2133
MELO13C_1G026230	MELO3C023436	-1.30945	1.02469657266292e-12	5.01837827200431e-11	32.5684	28.7541	27.5569	15.7233	8.41563	10.5786
MELO13C_1G026360	MELO3C023423	-1.10875	4.33159834116236e-13	2.28455160510351e-11	51.4372	37.3561	42.0634	25.2413	17.3778	17.2182
MELO13C_1G026390	MELO3C023420	-1.68205	3.61140257122505e-10	1.17463095774893e-08	246.555	176.724	160.06	68.2072	44.2997	62.1965
MELO13C_1G026530	MELO3C023407	-1.10235	4.76017978477056e-21	5.13171331388378e-19	104.948	105.899	120.589	51.7672	45.2747	50.7052
MELO13C_1G027040	MELO3C003155	1.38781789272576	2.2524769024468e-06	3.44729523078933e-05	32.5781	40.0612	40.7203	42.2838	55.2776	34.331
MELO13C_1G027340	MELO3C024248	1.24181229747497	3.41107434465551e-14	2.05155176637684e-12	19.8068	27.4369	23.9031	57.2174	63.3138	48.5237
MELO13C_1G027510	MELO3C024264	1.12225175046578	1.24217304963326e-10	4.32766021214708e-09	30.9662	21.7659	20.8074	44.2601	50.4663	54.0791
MELO13C_1G027560	MELO3C024269	-1.24904	1.04049991823932e-13	5.94506969951341e-12	16.8001	14.9486	11.1304	7.62916	4.47975	5.38492
MELO13C_1G027890	MELO3C024304	-1.39464	6.05118401134609e-10	1.89622203178215e-08	11.72	8.11973	6.53127	3.03689	2.34101	3.52098
MELO13C_1G028330	MELO3C024348	-1.61644	3.47861826478455e-32	7.01494066784377e-30	112.419	94.0857	78.3747	36.1795	24.7036	28.3705
MELO13C_1G028500	MELO3C024363	1.26194564396096	0.000179879792921947	0.00160673242859567	1.48707	1.45967	0.863897	4.03401	3.1112	1.90119
MELO13C_1G028560	MELO3C024371	-1.15621	4.43374509610714e-13	2.33002989162318e-11	11.2874	8.77276	7.83824	3.7295	4.17966	4.42066
MELO13C_1G028920	MELO3C024409	1.08006442395448	9.14492215116219e-15	5.87090301846708e-13	10.5227	9.21319	10.7904	21.4344	24.2701	19.5673
MELO13C_2G030200	MELO3C029286	1.77267982948865	0.00912061437267918	0.0411411713058141	0.308901	0.4907	1.17638	1.31479	2.93576	2.15411
MELO13C_2G030260	MELO3C015265	-1.06882	4.90373483607752e-05	0.000533005192296797	6.36419	7.31526	4.19691	2.21372	4.12933	2.01577
MELO13C_2G030270	MELO3C015265	-1.90143	7.60056486171658e-14	4.41631465405708e-12	8.49287	5.36329	4.48742	1.19228	1.68304	1.36167
MELO13C_2G030440	MELO3C015282	1.55652341530317	2.29342349294318e-05	0.000271864260667629	0.708412	1.23932	1.2229	2.9799	4.05515	2.61774
MELO13C_2G030620	MELO3C015300	-1.63529	3.16391681654814e-05	0.000362034033060425	1.4052	1.8036	1.48298	0.594796	0.466199	0.824375
MELO13C_2G030740	MELO3C015311	-1.1438	0.00377088420837354	0.0201235137657942	1.44541	1.89313	1.40284	0.516378	0.653335	0.725039
MELO13C_2G030920	MELO3C015329	1.93827316223346	6.94539365979312e-45	2.33433319063753e-42	7.12185	5.85104	6.36906	23.6634	27.9616	23.0723
MELO13C_2G030990	MELO3C015337	-1.25761	0.010426676189802	0.0457561844775718	1.61251	2.46912	1.74116	0.679615	0.73366	1.20123
MELO13C_2G031610	MELO3C015399	2.34660886102515	1.42947501146606e-53	7.42503974895145e-51	20.3687	18.1877	19.4209	100.385	114.361	88.262
MELO13C_2G031620	MELO3C029287	3.64634598887372	1.76349806905087e-12	8.30442868175852e-11	0.275432	0.335401	0.408332	4.76792	3.41336	3.514
MELO13C_2G032740	MELO3C015509	1.16888098176835	4.50709820668981e-18	3.92163301324213e-16	263.366	266.824	201.133	479.57	536.199	645.295
MELO13C_2G032800	MELO3C029299	-1.13182	2.41175522486503e-16	1.76666223544494e-14	494.464	383.956	336.266	197.71	144.741	198.915
MELO13C_2G032940	MELO3C004655	-1.8079	4.08059108252784e-33	9.08381970722203e-31	64.6478	49.7126	45.257	16.9563	12.9865	13.9407
MELO13C_2G036150	MELO3C015149	-1.19552	6.00160588174873e-15	3.94151442218601e-13	26.763	23.3158	17.3644	11.917	7.24627	10.8205
MELO13C_2G036540	MELO3C015127	-1.72043	5.63143709648737e-13	2.90392579165411e-11	30.4969	20.5855	20.9626	8.4634	4.09073	9.26067
MELO13C_2G036870	MELO3C015103	-2.96019	0.00320125804027499	0.0176043516420769	5.14569	5.13458	4.36258	3.66785	1.81613	3.99834
MELO13C_2G037260	MELO3C015076	1.52117390286831	3.11855267888246e-57	1.84327970581808e-54	712.322	687.146	621.375	1800.55	1859.87	2001.18
MELO13C_2G037300	MELO3C015073	4.34233606136814	5.78196274653924e-35	1.43635686142651e-32	0.138811	0.259316	0.08944	3.00162	4.52737	2.71602
MELO13C_2G037430	MELO3C015058	-1.74553	1.52020940845628e-06	2.42173879835958e-05	2.79061	1.42112	2.08089	0.036582	0.676105	0.478185
MELO13C_2G037490	MELO3C015055	-1.29141	2.05294039974907e-06	3.18745030725533e-05	2.39886	4.24113	2.40367	1.38513	0.944496	1.38203
MELO13C_2G040070	NA	-1.11652	4.19371505348712e-10	1.34615111857346e-08	71.4032	57.8383	45.3408	22.1974	25.2071	32.5193
MELO13C_2G040080	MELO3C010208	-1.2237	1.32865546157986e-10	4.60090571049301e-09	28.5278	20.9056	18.1172	9.47747	7.83313	10.1328
MELO13C_2G040430	MELO3C010237	-1.50554	0.0013292919753768	0.00852427749716939	1.8026	1.44945	0.794244	0.931484	0.569599	0.223018
MELO13C_2G041350	MELO3C010317	1.78335181487237	5.60331021113498e-24	7.22152934804997e-22	10.0779	10.6407	8.121	33.7065	29.4822	36.3963
MELO13C_2G041400	MELO3C010323	-1.28461	1.58191899442536e-05	0.000195922496267667	18.8692	8.98186	12.5573	5.67355	3.77284	7.88336
MELO13C_2G042560	NA	1.10324995552076	0.0114938367849239	0.0494021705943785	0.470454	0.492913	0.312282	1.06382	1.67016	0.783806
MELO13C_2G043650	MELO3C024655	2.5219383366247	0.000148472976757814	0.00136900231016981	0.111066	0.259702	0.274034	0.713671	1.77016	1.00737
MELO13C_2G044160	MELO3C024695	-1.13952	1.02699327347436e-27	1.58591817122738e-25	58.3786	59.2674	67.641	26.807	28.072	24.6846
MELO13C_2G044950	MELO3C018923	1.58832040167546	1.46814041224626e-05	0.000183154256232265	3.11281	3.79362	1.85378	8.04599	9.98139	6.61322
MELO13C_2G044960	MELO3C029726	1.40154277415455	8.78520994897413e-11	3.11774914565974e-09	2.65175	3.11096	4.03741	7.7165	11.5359	5.92014
MELO13C_2G044970	MELO3C034358	1.26527437862507	2.83806353234888e-07	5.41126218108923e-06	2.35607	5.76607	4.01451	10.0224	7.09333	6.24288
MELO13C_2G045240	MELO3C017469	1.06107365758849	5.00375112493153e-15	3.32439139660664e-13	16.2941	17.361	15.7139	36.9359	40.4749	40.8299
MELO13C_2G045730	MELO3C017426	1.28901682675744	4.50510122803757e-26	6.48923866804975e-24	88.9483	94.0316	94.1185	211.8	282.261	216.063
MELO13C_2G045830	MELO3C017415	-1.52615	8.12595135745286e-19	7.40887937330317e-17	42.4078	34.4578	31.3926	10.187	11.3396	16.2107
MELO13C_2G046040	MELO3C017390	1.5934158767362	3.20159952272991e-27	4.85651481585074e-25	15.3098	15.8844	22.8997	53.4159	49.9274	58.2855
MELO13C_2G048380	MELO3C017182	1.05870484184203	1.33958015293368e-20	1.3586830415051e-18	97.6727	112.255	85.9916	216.409	221.164	208.878
MELO13C_2G048400	MELO3C017180	2.16305182210224	1.52574397545764e-92	2.90586416481327e-89	364.579	380.321	341.428	1435.53	1744.69	1725.91
MELO13C_2G048440	MELO3C017176	1.34695332869088	7.63388331005384e-46	2.78409348548155e-43	52.9583	59.1848	51.561	134.664	143.44	138.724
MELO13C_2G048530	MELO3C017168	1.26266920606282	1.60692594405552e-05	0.000198303222512999	0.58249	0.664918	0.65111	2.47886	2.32548	1.41278
MELO13C_2G048590	MELO3C017162	3.63189898233335	3.40590294653575e-20	3.29833798907171e-18	0.341153	0.71321	0.125976	5.02966	7.64843	4.6658
MELO13C_2G048620	MELO3C017159	-1.21379	1.78829764302151e-16	1.32697878350787e-14	22.5581	17.6317	15.6825	8.86181	7.11685	7.37232
MELO13C_2G048710	MELO3C017150	1.22913154275526	2.13388600384391e-21	2.34467564050567e-19	13.45	13.4803	11.1583	28.9057	33.5076	25.8924
MELO13C_2G048810	MELO3C017141	2.16408557515327	0.000215090511657731	0.00187616008790647	0.392046	0.298414	0.166989	1.74712	1.90693	0.927958
MELO13C_2G049450	MELO3C026289	2.81993969067923	9.44685851242523e-43	2.89158217431216e-40	2.15521	2.47714	1.70804	15.5211	13.1521	13.7303
MELO13C_2G049840	MELO3C026250	2.09046617667022	1.79118794054788e-75	1.9189220305582e-72	45.224	50.6871	48.6182	179.289	231.77	199.46
MELO13C_2G050210	MELO3C026212	-1.15592	1.83723416172559e-17	1.49962051267325e-15	21.7662	18.672	23.4027	9.95536	8.41104	9.25515
MELO13C_2G050250	MELO3C026207	1.30464015939419	8.37742768784719e-11	2.99785987468452e-09	2.76111	3.84582	5.24466	7.64321	9.85825	11.5323
MELO13C_2G050640	MELO3C026170	1.98381097442634	1.77350193283436e-68	1.59997877003757e-65	170.406	180.471	148.005	570.021	682.753	655.868
MELO13C_2G050710	MELO3C026160	1.06742398641966	8.28940741242174e-23	1.01491951754515e-20	68.2661	63.742	62.8522	125.59	119.923	143.234
MELO13C_3G051200	MELO3C008082	-1.18881	2.59953163129392e-11	1.01385383961547e-09	50.5374	40.8408	41.9975	21.5491	15.4077	23.621
MELO13C_3G051930	MELO3C008149	-1.09651	1.90610698946683e-12	8.92693440066966e-11	16.6492	15.7	16.5221	11.0082	6.01933	6.43051
MELO13C_3G052210	MELO3C008173	2.20895063988771	2.63988943731064e-101	6.4643349778488e-98	20.0236	22.9556	20.8276	92.5928	101.886	85.6908
MELO13C_3G052630	MELO3C008204	-1.37664	1.9803420853861e-10	6.73512771539746e-09	24.3002	18.1233	17.4897	8.16622	7.36351	7.97627
MELO13C_3G052670	MELO3C008207	1.43072595962303	9.96653430992383e-10	3.00239656601765e-08	1.10087	1.81176	1.23077	2.78459	3.69705	3.85927
MELO13C_3G053240	MELO3C008262	1.13607773411104	2.24266489643678e-09	6.3856343836915e-08	2.06575	2.50505	3.50123	5.08969	6.24866	5.29802
MELO13C_3G054360	MELO3C008358	1.39575657837446	4.88115777558076e-46	1.81886794415717e-43	686.018	684.127	564.474	1572.76	1620.6	1734.2
MELO13C_3G054430	MELO3C023678	-1.47377	2.75634957978934e-20	2.69980503698109e-18	92.9037	82.4455	91.0723	31.1362	24.0076	46.4228
MELO13C_3G054820	MELO3C008400	-1.30529	1.34084099609411e-05	0.000168871091212705	9.89454	8.16714	7.39468	3.69083	1.79032	4.50285
MELO13C_3G055490	MELO3C008445	-2.32655	4.83584926404882e-38	1.29517644117283e-35	27.9209	20.9394	15.9566	4.69166	3.16978	4.12257
MELO13C_3G056390	MELO3C010614	1.44886246683953	3.8253281488732e-49	1.68128076409835e-46	27.1084	25.6313	27.7347	72.2311	73.8333	73.8791
MELO13C_3G056470	MELO3C030102	1.52728512967974	0.000502068186499091	0.0038316788890387	1.22494	1.29941	3.31968	4.94057	5.70183	5.80743
MELO13C_3G057290	MELO3C011657	1.76686901413521	1.04125285215634e-48	4.24955122352662e-46	16.7333	17.2682	16.9253	54.8062	51.6007	61.748
MELO13C_3G057690	MELO3C030156	1.36875623757116	3.3553348848702e-06	4.92412630664041e-05	3.75847	4.7668	2.8339	5.33323	10.5868	6.25747
MELO13C_3G058540	MELO3C011541	-1.03352	2.97036737192917e-10	9.79135906196882e-09	10.4397	12.1301	9.25699	4.54778	6.02902	5.16253
MELO13C_3G059120	MELO3C026115	4.85151971305734	4.27273080190307e-20	4.11454374581014e-18	0.684778	0.109161	0	4.73766	6.91801	2.34045
MELO13C_3G059610	MELO3C024989	-1.03412	8.75955106497232e-09	2.26808859221587e-07	19.8233	19.4344	22.5118	10.2049	6.52549	11.8492
MELO13C_3G060460	MELO3C020007	1.17578551447108	2.14896940099071e-29	3.83702963566477e-27	54.9232	45.9465	47.9522	110.331	95.5959	109.05
MELO13C_3G060860	MELO3C019974	1.4455892004029	1.07015834891081e-26	1.56782771441712e-24	45.0088	43.921	50.2375	138.796	143.898	89.0926
MELO13C_3G061910	MELO3C030268	1.09665168507503	9.74409719229851e-06	0.000127207593277371	3.0547	3.08041	2.09594	6.42392	8.66588	5.48227
MELO13C_3G063090	MELO3C019808	-1.25461	5.36168705351721e-05	0.000578016841410934	1.84229	2.56974	2.77353	1.25083	0.801939	0.873732
MELO13C_3G063700	MELO3C026509	1.36527474918683	5.43621433620349e-11	2.01257343276164e-09	1.31798	1.61897	1.9751	5.36249	3.80056	3.52205
MELO13C_3G063770	MELO3C026517	1.05118636650376	8.20638414045966e-09	2.13129743260029e-07	1.99957	3.25977	3.08202	5.34402	5.28682	4.16948
MELO13C_3G063890	MELO3C026529	-1.71052	3.44914190293135e-13	1.84179879620393e-11	3.98355	3.16014	3.44563	0.829175	0.903279	1.19871
MELO13C_3G065010	MELO3C011415	1.18251226675729	8.18391619114802e-08	1.75570096911725e-06	13.3427	15.6476	9.30004	17.1892	33.1661	21.4237
MELO13C_3G065790	MELO3C011339	1.04716732770834	0.00285758475810449	0.0159810311056017	1.35945	0.58757	1.04512	2.44013	2.16534	2.06046
MELO13C_3G066360	MELO3C011280	1.29736187024219	1.23042969521054e-09	3.63200620302582e-08	7.35902	13.5969	17.3784	30.8159	31.3093	27.3177
MELO13C_3G066840	MELO3C011232	-1.36909	4.01352037578978e-09	1.09722093718362e-07	7.62865	5.96841	4.91713	3.78134	1.97273	1.93341
MELO13C_3G067300	NA	1.24061044565952	4.01262334111173e-22	4.61613266375813e-20	297.127	420.908	405.281	996.641	1127.42	719.441
MELO13C_3G067560	MELO3C011158	3.05235064634332	1.0270866057569e-08	2.60819133470801e-07	0.116085	0	0.103734	1.71591	0.687193	1.21545
MELO13C_3G067670	MELO3C011148	4.08981126821228	5.16181641771883e-23	6.41149965334192e-21	0.176518	0.210126	0.185579	1.28748	2.52902	2.61093
MELO13C_3G067810	MELO3C011134	-1.06313	0.000298622037723742	0.00247279243894815	4.06761	4.99226	5.92877	2.70811	1.83129	3.62087
MELO13C_3G067860	MELO3C011129	-1.52529	4.57576659823154e-30	8.61903464398757e-28	97.0637	84.3482	72.7701	34.4598	24.6168	29.646
MELO13C_3G067880	MELO3C030319	1.45375906019048	8.92148717339872e-21	9.2122416650137e-19	20.2936	26.468	28.8742	57.0436	78.3483	60.3984
MELO13C_3G068040	MELO3C011113	1.1016076684178	8.52206100441659e-29	1.43212399683044e-26	37.1995	39.5786	34.9043	75.25	82.7572	79.6551
MELO13C_3G068050	MELO3C025784	-1.11923	4.09401253967298e-08	9.29476409834894e-07	3.03853	2.04583	2.25409	1.38755	1.238	0.978651
MELO13C_3G068200	MELO3C011100	1.20639418810036	9.17496302314354e-13	4.53222020690788e-11	3.49768	2.5343	3.76512	8.51928	8.15839	7.20695
MELO13C_3G068440	MELO3C011070	1.22756604340005	1.65847148342713e-13	9.29015022791646e-12	7.9069	12.1613	9.73313	25.7092	30.669	19.4723
MELO13C_3G069110	MELO3C011002	1.67802513185694	0.00479317113133316	0.024460899923165	0	1.20273	0.998751	2.15043	3.23646	1.9701
MELO13C_3G069580	MELO3C010961	-1.63478	0.000885136185436962	0.00608843828986729	0.925682	3.92161	1.48082	0.883399	0.538905	0.533962
MELO13C_3G070460	MELO3C010878	1.08766038869584	1.42431116785781e-07	2.90298665020816e-06	2.3277	2.68513	2.09292	6.37178	5.19836	5.44069
MELO13C_3G070650	MELO3C010859	1.07595552801287	2.25001613915571e-11	8.8660980784524e-10	16.5915	11.8692	11.7776	25.5402	25.8196	28.0623
MELO13C_3G070850	MELO3C010838	-1.05584	0.000294793350770115	0.00245412958987399	2.11101	2.90894	2.35149	1.25185	1.29473	1.17741
MELO13C_3G071190	MELO3C010807	-1.0742	0.00145339575331898	0.00917255397924916	1.1834	1.45525	1.26714	0.903738	0.573271	0.640813
MELO13C_3G071540	MELO3C010767	1.78987140545821	0.00202785634092615	0.0120233433205863	0	0.934328	1.0576	2.61858	2.91841	5.22571
MELO13C_3G072120	MELO3C010708	1.95248962572346	8.99907330546292e-33	1.95257108264481e-30	11.4727	15.4426	9.0319	45.0754	46.1576	56.5032
MELO13C_3G072180	MELO3C010703	3.2635638648978	2.22926587825022e-16	1.6399934085445e-14	0.078421	0.235312	0.295553	1.52392	1.36416	1.82732
MELO13C_3G072210	MELO3C010700	-1.15736	3.94509196708189e-06	5.68259003426476e-05	2.17609	2.63915	2.29183	0.58154	0.936334	1.13883
MELO13C_3G072260	MELO3C010694	1.35465335098475	0.000537228743752421	0.00405281664775621	0.487605	0.706956	0.382811	1.31487	1.83728	0.988112
MELO13C_3G072500	MELO3C010673	4.5067863130473	1.37106847323284e-30	2.64061625839148e-28	2.27432	0	0.537272	21.1181	27.0819	22.2917
MELO13C_4G073350	MELO3C003375	2.7085173911196	8.97129564403821e-122	3.84442446586147e-118	36.5931	38.2771	30.6298	217.841	260.185	207.061
MELO13C_4G073520	MELO3C003386	1.31887270609363	1.76761021234323e-24	2.34872919765699e-22	583.092	564.533	471.114	1099.57	1509.6	1450.15
MELO13C_4G073540	MELO3C003388	1.38757132855992	0.00312343780637975	0.0172427850045588	0.941085	2.06289	1.48405	2.53855	4.93199	3.46394
MELO13C_4G074120	MELO3C026641	1.31353622875227	1.81002557005119e-22	2.12504440385256e-20	4.02615	4.86091	4.42952	10.1072	11.2174	11.0159
MELO13C_4G074640	MELO3C007692	2.90405370360922	4.06393370104563e-12	1.8140595721256e-10	0.978191	0.489849	0.65806	5.03714	4.70207	7.66015
MELO13C_4G076450	MELO3C030460	1.29099853937616	2.98483632341918e-10	9.82016879457354e-09	14.0622	14.1463	12.2916	29.8586	38.2073	31.4788
MELO13C_4G076780	MELO3C003725	1.34726775224096	2.42978409649974e-28	4.00470473058673e-26	337.615	335.795	267.952	682.146	757.119	918.349
MELO13C_4G076790	MELO3C003726	1.32633071136679	4.89727566253615e-05	0.000532640876469112	0.730436	0.687877	0.821517	1.19595	2.06116	1.5999
MELO13C_4G077910	MELO3C003803	-1.32076	5.52329308394425e-14	3.27594348622451e-12	20.2018	15.5096	16.7935	6.32765	5.3831	8.89148
MELO13C_4G078130	MELO3C003823	1.10898728747686	5.06076114351686e-07	9.13366331028591e-06	3.6202	5.01652	4.77351	7.3913	11.8344	8.18451
MELO13C_4G078810	MELO3C003881	2.33401547509153	1.23895964385513e-14	7.80772325563266e-13	0.579561	1.07612	1.19279	3.03156	6.49877	4.91316
MELO13C_4G079300	MELO3C026492	1.4039570528138	5.92546819899372e-32	1.18102849301106e-29	6.51425	7.47682	6.03255	18.896	19.0984	17.8879
MELO13C_4G082760	MELO3C012855	1.07081500849641	5.02447736352841e-11	1.86821185440869e-09	7.56513	5.92668	6.72217	13.2293	14.4005	14.7325
MELO13C_4G083250	MELO3C012890	-1.32975	1.25910085615164e-33	2.8397694441178e-31	92.0481	85.5316	77.5928	30.9352	25.7232	31.6961
MELO13C_4G083460	MELO3C012912	3.98673711868967	1.69994758789766e-62	1.21411673350641e-59	788.996	768.136	457.471	10418.2	10522.4	10694.4
MELO13C_4G083590	MELO3C012926	-1.93112	1.2606712631566e-14	7.91544546584884e-13	23.5118	11.7877	12.2209	3.28691	4.38421	5.45866
MELO13C_4G083900	NA	1.40665719379448	1.54676385935598e-09	4.4937422564781e-08	26.0375	48.8783	32.2781	76.315	126.624	66.667
MELO13C_4G084110	MELO3C012970	2.79474548252336	5.86821560186479e-12	2.55946777688459e-10	0.106866	0.103051	0.196355	1.22308	1.32109	0.621366
MELO13C_4G084120	MELO3C012971	1.71115056709207	1.92979521758204e-47	7.51786814194856e-45	976.222	880.578	742.83	2639.28	2726.52	3115.54
MELO13C_4G084680	MELO3C013020	-1.52244	2.21469682151979e-26	3.21712866251447e-24	95.3001	73.409	62.1505	32.1704	24.9119	21.9361
MELO13C_4G085020	MELO3C033500	2.65726691441825	2.5412205972364e-06	3.84797369763508e-05	0	0	0	2.84817	4.38245	2.34867
MELO13C_4G089120	MELO3C024017	2.2513666085345	4.8042098549176e-44	1.58363386775274e-41	3.68463	3.48397	4.42442	18.7059	18.2877	19.8661
MELO13C_4G090090	MELO3C026745	1.90389645906984	1.06638134864393e-32	2.22912715818361e-30	12.7907	10.0673	5.24085	21.7118	23.3201	22.6761
MELO13C_4G090220	MELO3C023930	-1.12464	0.000964221042776069	0.00651466807025014	2.55617	2.19266	2.86992	0.901336	0.704446	1.91741
MELO13C_4G091740	MELO3C026745	-1.04486	2.22070487832015e-14	1.36924828486639e-12	285.515	204.174	183.302	117.141	91.7844	98.1719
MELO13C_4G094060	MELO3C009899	-1.5824	5.78592981471092e-17	4.42752781044464e-15	39.0404	31.0902	23.2107	10.6019	7.12366	8.63322
MELO13C_4G094110	MELO3C009899	-1.79252	1.39302531243695e-10	4.79474836957464e-09	95.8143	67.9436	57.7178	23.7823	16.1359	19.2729
MELO13C_4G094120	MELO3C009899	-1.85066	2.25200369375626e-82	2.75725680819115e-79	136.37	126.997	112.301	34.2151	32.8191	30.9757
MELO13C_4G094400	MELO3C009869	-1.23519	9.01465067465712e-16	6.41162353586298e-14	42.9975	28.1682	28.853	13.4524	14.0872	13.0342
MELO13C_4G094550	MELO3C009858	1.97229247366248	3.00203438638358e-39	8.5763119028335e-37	5.8988	4.80886	6.41451	24.1113	27.0082	19.2262
MELO13C_4G094560	MELO3C009857	5.29803911891913	8.91650074379452e-12	3.73686404032718e-10	0	0	0	4.10579	3.25848	3.01289
MELO13C_4G095330	NA	-1.02194	6.06350052310419e-11	2.2208218475754e-09	68.5887	64.4359	64.6043	32.5103	27.1229	36.3819
MELO13C_4G095800	MELO3C009745	-1.22398	0.00017071165056256	0.00154149713732405	1.30757	1.55424	1.09026	0.674493	0.578987	0.282436
MELO13C_4G096090	MELO3C009715	-1.01985	1.158446074805e-11	4.75536274792779e-10	8.65179	8.82664	7.14492	4.3883	4.29088	2.96649
MELO13C_4G096250	MELO3C009698	1.84383889342401	0.00570091841844704	0.0280731762735435	0.695924	0	0	1.37171	2.88393	3.65669
MELO13C_4G096770	MELO3C009642	1.08605798813298	0.000928129373743269	0.00631061705487242	0.56085	0.990089	1.11122	2.26239	2.28735	1.6186
MELO13C_4G097640	MELO3C009550	1.53224331407708	2.21752211461541e-45	7.91886386804639e-43	32.5589	35.1765	32.1242	86.1114	99.7108	96.4896
MELO13C_4G098600	MELO3C009461	2.52914018574631	0.000493875777207517	0.00378673386585504	0.317386	0.251714	0.194376	1.8931	3.08339	1.51485
MELO13C_4G098970	MELO3C009429	1.01025346999403	2.39193282442097e-13	1.30573632303821e-11	13.3507	16.5015	14.5951	25.5777	30.1136	35.6937
MELO13C_4G099040	MELO3C009422	-1.29206	1.01199761473985e-12	4.97038713875524e-11	9.53396	8.85083	9.50613	4.61494	1.78753	3.60079
MELO13C_4G099070	MELO3C009420	1.01418942448519	0.0047804475099231	0.0244164632799737	1.34149	1.49014	1.57769	2.04218	3.58894	2.90603
MELO13C_4G099350	MELO3C009390	1.15818392673781	0.00104710413149435	0.0069594462651976	0.731777	0.657632	0.575922	1.89304	0.916115	1.36166
MELO13C_4G099420	MELO3C009383	1.70942153391425	0.00201512193197065	0.0119561111235406	0.160308	0.34562	0.453722	1.63186	1.20496	2.4993
MELO13C_4G100750	MELO3C030739	1.10261339467554	0.00112749046811416	0.00742177961365011	1.2493	1.89473	1.09394	1.70592	2.79144	2.93443
MELO13C_4G100860	MELO3C009245	1.60568372391433	1.26497246522776e-28	2.10513524528826e-26	33.4052	27.5711	25.9111	83.589	82.8819	101.863
MELO13C_4G101600	MELO3C009172	1.36261499268337	9.97403960180181e-30	1.81877673206899e-27	32.8591	31.1795	39.9018	84.3192	90.2968	78.7
MELO13C_4G101620	MELO3C009170	-1.16218	0.00157587765851446	0.00977954557837992	2.45875	1.82616	1.87635	0.991348	0.594507	0.689093
MELO13C_4G101690	MELO3C009162	-1.01587	0.00180062860708494	0.0108946611203823	4.89442	2.77205	6.26376	2.50501	0.882716	2.73861
MELO13C_4G101730	MELO3C009160	-1.10917	1.07837027017451e-10	3.80336312779037e-09	25.4296	20.7788	20.5148	10.6956	7.41047	10.7316
MELO13C_4G102450	MELO3C009094	-1.22327	1.0451925254354e-12	5.10417238703367e-11	70.803	73.1626	61.1819	31.2243	20.2926	34.5769
MELO13C_5G103330	MELO3C014656	-1.211	3.11760865661459e-15	2.09564431306003e-13	35.7661	32.7091	34.5176	15.6649	10.6681	17.8056
MELO13C_5G103400	MELO3C014648	1.42792325856023	1.84929966526443e-25	2.58985566811025e-23	26.7717	32.9977	22.4142	63.7644	72.515	73.9145
MELO13C_5G103630	MELO3C014624	-1.28083	9.99041509253661e-28	1.55677913728336e-25	70.2634	61.055	58.9813	28.1282	24.9355	21.246
MELO13C_5G103670	MELO3C014624	-1.13397	6.87466818353082e-22	7.8038865784041e-20	51.29	45.3381	41.6194	21.7999	18.2624	17.2929
MELO13C_5G103990	MELO3C014593	-1.09778	3.42541916597179e-22	3.96723715702179e-20	128.387	112.627	102.173	52.2705	57.8473	51.1005
MELO13C_5G104050	MELO3C014587	1.48266450670285	2.07834269027001e-09	5.93747867565303e-08	196.621	188.886	168.519	365.879	510.248	644.869
MELO13C_5G104700	MELO3C014520	-1.17959	8.87041157853746e-06	0.000117230319867163	5.73488	4.70466	3.29851	1.12803	1.65819	2.2339
MELO13C_5G105350	MELO3C014454	-1.39021	1.39018375330126e-36	3.55658801721445e-34	51.9752	46.0699	43.3622	19.2517	15.7718	16.7544
MELO13C_5G105970	MELO3C014393	1.4853968294924	3.07364901250999e-25	4.18138235900267e-23	18.755	26.5285	24.3727	59.2674	67.1113	70.384
MELO13C_5G106440	MELO3C014363	-1.08871	1.95562426213544e-12	9.10906398838684e-11	10.4773	9.74653	9.46014	4.98954	4.48575	5.12903
MELO13C_5G106960	MELO3C014305	1.09205802566176	1.54694821250921e-07	3.11589181088372e-06	2.88208	3.25808	3.0452	4.88022	5.27578	6.11375
MELO13C_5G107240	MELO3C014279	1.04158763260505	0.00127792717014175	0.00824113981316771	2.51046	4.35748	2.20498	7.02517	7.50081	4.44342
MELO13C_5G107680	MELO3C026778	-1.54695	2.82708663134551e-20	2.7533574970394e-18	60.8577	44.6316	37.7765	18.2295	11.3153	17.3792
MELO13C_5G107910	MELO3C022979	1.1517739619508	0.000242853561405311	0.00207618598306655	3.28631	3.37973	2.95793	7.35532	7.10494	6.13115
MELO13C_5G107980	MELO3C022985	-1.54174	3.42220437090165e-18	3.02371160420749e-16	15.3094	14.2742	13.2373	5.60067	3.27399	5.86885
MELO13C_5G108000	MELO3C020785	-1.29516	8.4821698835869e-27	1.26428586064837e-24	44.4638	39.4267	40.785	17.6808	16.0832	17.7461
MELO13C_5G108260	MELO3C023008	1.41112160750451	0.000195840671418371	0.00173288534994261	1.57555	3.33155	0.905969	5.78901	3.68155	5.40498
MELO13C_5G110000	MELO3C006284	1.28794589078452	0.00023045447984203	0.00198903335295682	0.838647	1.1133	1.30462	1.82425	3.71266	2.71397
MELO13C_5G110660	MELO3C020393	1.13860011760144	0.00259692155117839	0.0147641234854888	3.12445	1.31972	2.98566	2.8779	7.30914	3.03756
MELO13C_5G112340	MELO3C027820	-1.02226	0.00873626013417597	0.03978433447394	6.31314	2.21259	3.46988	2.61494	3.68204	1.15678
MELO13C_5G113930	MELO3C008663	1.63811254093147	9.78837536806273e-30	1.80411335681681e-27	242.235	236.376	195.497	529.408	694.025	880.393
MELO13C_5G114640	MELO3C008731	1.40234737878143	6.89914135032851e-28	1.09498316561093e-25	508.759	466.067	378.776	1069.56	1094.02	1380.07
MELO13C_5G117610	MELO3C004053	1.12394496435319	8.48075655266001e-11	3.02851350144053e-09	3.13226	3.38748	3.20233	7.69556	5.20993	7.1433
MELO13C_5G119530	MELO3C004213	-1.18821	1.52156305523753e-12	7.22468485590763e-11	26.7041	23.4437	24.087	13.2181	7.56081	10.4949
MELO13C_5G119540	MELO3C004214	1.54645905669717	8.59179309929742e-49	3.68179813787643e-46	688.53	697.388	639.886	1759.18	1969.95	2157.3
MELO13C_5G119680	MELO3C004225	1.13592029054167	8.530956741885e-07	1.44781316349159e-05	4.8747	4.98398	3.70946	7.98504	8.60572	13.2572
MELO13C_5G120170	MELO3C004272	1.11254696158441	8.88864503405601e-08	1.8926740935249e-06	5.39015	5.01083	6.07915	9.80271	14.112	10.3012
MELO13C_5G120590	MELO3C004288	-1.09456	1.7754847956531e-13	9.88103405269151e-12	30.1998	26.1582	22.085	14.9521	12.2339	8.60317
MELO13C_5G121320	MELO3C004388	1.20838733736417	1.41097168936057e-41	4.16990788402233e-39	313.569	341.954	308.201	672.042	762.07	705.975
MELO13C_5G121720	MELO3C004428	-1.01813	6.17490935800351e-14	3.63725502768172e-12	121.992	97.1764	80.5976	60.6668	41.163	47.986
MELO13C_5G121870	MELO3C004444	-1.06944	0.00498076164381936	0.0252589453658898	2.83616	2.85678	4.80004	2.79003	1.77458	2.88585
MELO13C_5G121970	MELO3C004454	-1.7029	5.65868936753949e-26	8.08296620408286e-24	122.356	84.5134	83.2097	34.5413	22.8839	32.6629
MELO13C_5G121980	MELO3C004455	-1.73807	8.10729676696301e-38	2.10556324064414e-35	216.176	167.557	137.719	55.4805	45.6686	45.1965
MELO13C_5G122660	MELO3C004523	2.58331288904802	0.000905258255856205	0.00619442385773701	0.096442	0.671647	0.225006	4.21194	0.668099	2.09373
MELO13C_5G122690	MELO3C031577	1.11822436420914	0.0106669859196542	0.046551208309136	1.28017	2.68947	3.83338	6.58544	4.49935	8.90565
MELO13C_5G122710	MELO3C004527	1.87934913810882	6.638178659329e-12	2.85175489723204e-10	1.15884	0.685254	0.931909	3.22743	3.3103	4.08774
MELO13C_5G122990	MELO3C004553	1.2168104617473	5.68307105162985e-14	3.35908692744784e-12	14.55	15.0672	25.4638	45.2828	41.714	51.2747
MELO13C_5G123720	MELO3C004626	-1.22661	1.71285026510408e-05	0.000209714045672494	2.17571	1.97583	2.0843	0.979995	0.896295	0.762126
MELO13C_5G123800	MELO3C004633	2.07844299137617	1.03140767418693e-48	4.24955122352662e-46	10.8944	9.32015	10.5061	38.1478	43.0008	47.5066
MELO13C_5G123890	MELO3C004642	1.20388554139401	6.13124861139664e-16	4.39731098108577e-14	187.816	195.867	151.32	326.182	410.723	511.113
MELO13C_5G124020	MELO3C004655	-1.05306	1.70924978322941e-22	2.02056900236795e-20	74.3287	66.0171	58.6513	35.5069	30.7115	31.896
MELO13C_6G124290	MELO3C005940	-1.51337	1.64471873810681e-11	6.61786945772037e-10	36.4999	31.4988	19.7092	13.4082	7.94734	11.5046
MELO13C_6G124500	MELO3C005964	-1.34947	2.53490903585758e-09	7.13479076906975e-08	21.0103	13.5215	17.3803	7.49865	6.38024	6.71216
MELO13C_6G124510	MELO3C005965	-1.49556	4.48050568549459e-06	6.37347285934131e-05	5.06064	3.7718	2.49638	1.20109	1.33174	1.31365
MELO13C_6G124570	MELO3C005972	1.22044372123478	0.00188676115912791	0.0113119877679648	0.878452	1.6876	1.32826	1.99134	2.23272	3.89597
MELO13C_6G124630	MELO3C005978	2.47013777679537	1.77076845983236e-21	1.97526784603873e-19	1.93721	1.93172	0.911711	10.528	8.78507	9.28025
MELO13C_6G124790	MELO3C005992	1.50089814865746	4.7131901959333e-29	8.24375440290742e-27	10.7372	12.9537	13.1021	34.3707	31.571	29.672
MELO13C_6G124840	MELO3C005996	-1.71347	1.55399584445631e-05	0.000193022049056708	1.51231	2.23636	2.35543	0.473134	0.428638	0.774989
MELO13C_6G124860	MELO3C005998	1.44219766436488	3.0214006872365e-11	1.16381638606564e-09	4.0407	3.69117	3.9513	10.8728	14.1004	6.28954
MELO13C_6G124870	MELO3C005999	1.24951099195906	4.68337051806598e-21	5.08086418039044e-19	31.621	29.303	24.2071	63.3503	71.318	71.8595
MELO13C_6G125380	MELO3C006053	1.04390332611981	2.2159742043206e-17	1.80019022920661e-15	337.671	344.46	300.682	608.967	636.726	816.196
MELO13C_6G125460	MELO3C006062	1.30345132646183	0.00443009948584137	0.0229484240818395	3.71907	1.36318	1.86129	3.60139	4.09395	6.75167
MELO13C_6G125650	MELO3C006081	-1.32636	6.67114033003277e-11	2.42781351161554e-09	8.29331	8.50809	8.85393	3.68443	2.54253	3.58317
MELO13C_6G126350	MELO3C006152	1.09956920670413	8.40537606540402e-34	1.94698042077149e-31	61.0748	61.0692	56.3368	130.372	123.844	119.932
MELO13C_6G126740	MELO3C031615	1.17225885010445	0.00730012188562369	0.0342544180786958	0.957409	1.31634	0.788013	1.27015	2.64009	0.906928
MELO13C_6G128520	MELO3C006373	1.05127242878352	8.41800584327215e-27	1.26428586064837e-24	61.9127	54.5911	65.9921	129.496	134.334	124.847
MELO13C_6G129230	MELO3C022975	1.12047717802953	0.00152763428690961	0.00953922743603557	3.43978	3.00002	2.92188	4.668	4.4752	5.58706
MELO13C_6G129310	MELO3C006458	2.64150704589428	6.33340916440393e-10	1.97025347526402e-08	1.0398	1.12702	0.381698	3.51922	5.92113	3.08251
MELO13C_6G129350	MELO3C031670	1.45547862525814	0.000318700515869402	0.00260135502024639	1.28394	2.364	2.06105	5.3102	8.56955	6.20679
MELO13C_6G129390	MELO3C006465	1.55653147247325	0.0084250670557633	0.038592751042982	1.63608	1.06265	1.82754	5.62524	1.92295	4.16849
MELO13C_6G129440	MELO3C006470	-1.02694	3.36357258444779e-10	1.09819043180989e-08	33.4457	27.2347	23.3986	16.1456	10.4684	14.5345
MELO13C_6G130060	MELO3C006532	1.09274286171635	6.03670264633183e-09	1.6126028159249e-07	11.9651	10.4686	6.6947	18.6742	22.9181	22.184
MELO13C_6G130150	MELO3C006539	1.28367	4.28234237827028e-30	8.15595896732566e-28	350.432	340.409	291.538	710.013	816.146	968.352
MELO13C_6G130300	MELO3C006554	1.54016598532169	0.000400162522659102	0.00317849203007399	0.916927	1.08724	1.15526	2.35663	4.65892	1.45857
MELO13C_6G130380	MELO3C006560	-1.06291	1.09494452111292e-05	0.000140482365541891	7.19442	4.34408	3.83953	2.08727	1.78572	2.92547
MELO13C_6G130400	MELO3C006562	-1.08811	1.6213688923063e-18	1.4550724703153e-16	369.374	304.243	297.382	176.987	123.679	162.185
MELO13C_6G131650	MELO3C000200	-1.51342	0.00933984284241938	0.0418766011409653	1.40136	1.73554	1.06328	0.340136	0.503001	0
MELO13C_6G131870	MELO3C006696	1.90418059567459	1.03089172471782e-32	2.18154506831952e-30	16.6767	29.7842	30.3714	88.722	91.0271	94.3315
MELO13C_6G132060	MELO3C006716	1.12262181041717	6.01782535564731e-09	1.6126028159249e-07	6.37397	4.44699	4.10517	14.2687	15.5124	9.82638
MELO13C_6G133050	NA	-1.47973	6.2271417563044e-05	0.000652042986223663	13.1696	9.00864	13.2272	2.00825	6.21006	5.39308
MELO13C_6G133080	MELO3C031780	-1.45042	8.91459028002526e-17	6.76128283141208e-15	73.4898	50.3511	61.6941	24.2117	17.7172	19.0037
MELO13C_6G133100	MELO3C006808	1.34048250941509	2.2999375189952e-08	5.46785423205226e-07	8.80386	14.0787	17.6234	24.18	39.4046	36.1572
MELO13C_6G133820	MELO3C006867	1.47245363751394	2.06799581846448e-29	3.73131750782101e-27	11.9356	7.40424	9.68791	33.7278	32.7013	33.1649
MELO13C_6G134010	MELO3C006887	-1.04933	5.47788473372614e-18	4.71841317692461e-16	49.746	45.876	37.3443	23.8142	20.7269	19.7668
MELO13C_6G134420	MELO3C006920	1.34467394267828	2.87781667049733e-06	4.30413842757983e-05	1.21605	0.56676	1.05931	1.82259	2.60277	1.68678
MELO13C_6G134560	MELO3C006933	1.10715088531854	7.69535883049957e-05	0.000782825790585123	3.68551	6.50651	8.64747	9.19268	9.29829	20.4963
MELO13C_6G134660	MELO3C006944	1.4073155223151	1.31584661514292e-09	3.87541698112799e-08	2.55906	1.41835	1.47613	4.6057	4.88892	4.56664
MELO13C_6G134800	MELO3C006958	1.88839564240604	6.95221528282657e-33	1.52779387388372e-30	14.5318	15.6271	13.2962	45.2915	54.615	67.8326
MELO13C_6G135290	MELO3C026932	-1.91643	1.85842277100263e-25	2.58985566811025e-23	28.6304	21.2303	18.3304	7.76645	5.10208	6.38814
MELO13C_6G136040	MELO3C019382	1.65002746676337	1.55851785030626e-54	8.61759821680632e-52	68.0544	66.7495	62.9142	202.751	216.562	225.023
MELO13C_6G136580	MELO3C019438	1.58464098340338	3.3297409916167e-07	6.25806999264026e-06	1.9367	1.37519	2.1904	3.96243	5.82749	7.42173
MELO13C_6G136600	NA	-1.16733	0.00787991246384485	0.0365052917683147	3.28947	4.45481	2.92401	1.43631	2.20256	1.58316
MELO13C_6G138540	MELO3C019572	1.36739927398332	1.9316268137133e-19	1.82928260850054e-17	3.53331	5.97362	5.76297	12.2336	13.9475	11.8537
MELO13C_6G138850	MELO3C020328	-1.19744	2.52212780628515e-14	1.53304229530261e-12	20.8118	15.5441	15.7092	9.50549	6.0182	7.51695
MELO13C_6G141800	MELO3C014792	1.43926625340889	1.30654134848623e-12	6.2908497905625e-11	3.09542	2.53608	3.24782	8.57075	8.36907	9.09772
MELO13C_6G142180	MELO3C014813	1.28883783745886	0.00239516636145975	0.0138117746799264	1.08797	3.20815	1.09554	3.25923	3.90936	4.66165
MELO13C_6G142800	MELO3C032128	-1.16889	1.70446308936189e-07	3.40118763850433e-06	28.0103	22.9305	20.0285	10.5614	6.2755	11.06
MELO13C_6G144510	MELO3C016470	1.32837777573551	0.000404497665608156	0.00320549906897337	1.88169	1.61489	1.23653	2.96306	5.86127	2.67654
MELO13C_6G145660	MELO3C016556	2.3615345547624	2.08553931005524e-88	3.24983902851426e-85	387.137	414.54	316.153	1646.27	1915.11	2014.88
MELO13C_6G145980	MELO3C016584	-1.2273	2.0068351761202e-11	7.96276892450841e-10	20.9741	18.584	13.6778	9.87221	8.33197	7.07325
MELO13C_6G146050	MELO3C016588	-1.24176	0.000219619377155107	0.00190318288362775	2.28838	3.61201	6.46661	2.77583	1.20789	1.14288
MELO13C_6G146440	MELO3C016619	-1.88056	4.80785805342378e-18	4.1621967118049e-16	20.9689	14.6827	15.3438	5.88589	2.28906	5.83142
MELO13C_6G147380	MELO3C025367	-1.34644	0.000152860259820331	0.00140567473904522	7.87178	7.49341	4.81878	1.59344	2.39349	2.66997
MELO13C_6G147450	MELO3C025360	-1.35586	4.45175832147039e-05	0.000487900187904884	141.18	94.4063	87.0342	52.3696	28.4616	42.8663
MELO13C_6G148440	MELO3C014124	1.46017068952563	5.44030042135324e-42	1.63600332495467e-39	561.298	516.567	467.423	1344.11	1347.2	1548.32
MELO13C_6G148700	MELO3C014099	1.32988275453021	4.84043906300775e-20	4.60944255438976e-18	33.8469	46.1002	50.0123	105.071	122.534	97.0916
MELO13C_6G150210	MELO3C032267	-1.81454	5.94269522463021e-06	8.22808875972426e-05	27.4544	38.0435	48.3133	6.07013	8.86787	13.3013
MELO13C_6G151220	MELO3C013862	1.30734510748303	1.41399000726313e-08	3.49239232197367e-07	3.76853	7.45519	6.39471	12.2226	16.5997	14.2693
MELO13C_6G151250	MELO3C013859	1.13987193629654	9.03509219462912e-30	1.6833751663928e-27	96.0432	99.1018	96.6689	203.809	196.005	236.95
MELO13C_6G151630	MELO3C013826	-1.10906	2.47646698764762e-14	1.51264235067229e-12	40.0852	32.3207	30.6784	20.5982	12.526	14.4527
MELO13C_6G151910	MELO3C013801	1.12671309405835	4.85931169553849e-24	6.31011074039586e-22	37.3927	41.6534	38.9292	74.2013	98.5096	78.8665
MELO13C_6G152180	MELO3C013770	3.23413280649474	7.83023895535662e-06	0.000105186619070351	0	0	0.252732	1.14777	0.560424	1.59221
MELO13C_7G153050	MELO3C017070	-1.69422	5.0016296788885e-29	8.65989235614423e-27	41.2232	30.4628	28.1804	11.6554	8.38345	9.74606
MELO13C_7G153590	MELO3C017013	-1.33283	0.00874060234575037	0.039793536469723	1.55998	1.46524	0.656261	0.530373	0.385793	0.180104
MELO13C_7G153630	MELO3C017009	-1.16931	1.72442202140529e-20	1.69875390051196e-18	154.031	133.012	127.432	70.3738	51.9735	62.8967
MELO13C_7G153890	MELO3C016983	4.55017274155604	3.83498915724322e-56	2.19118497147687e-53	0.243767	0.494528	0.446892	10.1811	12.5692	9.73709
MELO13C_7G154480	MELO3C032302	1.33299662068838	2.74065967229397e-12	1.24609144410586e-10	6.96572	9.31517	8.59909	17.3743	23.4041	20.8057
MELO13C_7G154590	MELO3C016911	-1.44468	9.03890241545712e-07	1.52046934546958e-05	2.8113	3.43547	1.80206	0.762128	0.797661	1.15368
MELO13C_7G154860	MELO3C032348	-1.12425	6.42411577774797e-21	6.80486496635135e-19	46.4795	41.7271	39.5104	22.5396	16.433	20.162
MELO13C_7G155420	MELO3C016836	1.42510257034302	0.00501445474263996	0.0253697664532443	0.157818	1.07722	0.388924	0.566604	1.27506	1.53578
MELO13C_7G155540	MELO3C032312	-1.05737	1.37767094223731e-12	6.61475003386265e-11	46.3893	39.8003	46.4279	25.8161	27.9057	18.1189
MELO13C_7G155780	MELO3C032314	1.11985242194945	2.50531612690987e-09	7.07473208094927e-08	30.0914	42.0707	43.9196	70.3401	108.619	77.8412
MELO13C_7G155970	MELO3C016787	1.16266850485354	0.0057161795416416	0.0281312183529368	0.512628	0.885796	0.540531	1.79692	1.21039	1.37548
MELO13C_7G155990	MELO3C016785	1.25446082619391	3.5643969533641e-19	3.30255827987103e-17	28.0226	26.0511	28.0724	56.6394	78.5971	65.5468
MELO13C_7G156020	MELO3C016782	1.02443892322256	8.11781474684229e-05	0.000820928982747042	2.3695	1.53569	1.82758	4.24249	4.5228	3.33829
MELO13C_7G156130	MELO3C016772	-1.26382	6.26361231713885e-05	0.000654662065415103	2.7811	2.41351	1.95476	0.706363	1.0004	0.410686
MELO13C_7G156580	MELO3C032396	-1.23165	8.05464828441953e-06	0.000107694794261494	14.7305	12.3187	9.97107	7.89193	2.69453	5.10267
MELO13C_7G156740	MELO3C016714	3.02132979883773	3.52382703089319e-100	7.55023989206751e-97	73.1582	89.2547	54.4589	515.679	591.983	627.717
MELO13C_7G156760	MELO3C016712	1.48829272216551	5.95826745168592e-18	5.10653311946742e-16	6.94654	9.11522	8.81105	23.7201	24.9972	26.6868
MELO13C_7G156970	MELO3C016690	-1.58334	4.69757707943453e-08	1.05119019214866e-06	10.1835	9.08375	8.63777	3.41835	2.53677	1.78934
MELO13C_7G157390	MELO3C025664	-1.03924	2.68963615402325e-08	6.32414997477538e-07	5.74088	4.41939	5.24811	2.82668	1.92416	2.64518
MELO13C_7G160170	MELO3C010540	1.27782943212818	0.000127987373393435	0.0012167673695712	30.6497	41.3369	48.519	83.1885	133.769	76.813
MELO13C_7G162260	MELO3C010393	-2.36233	0.00132784642657626	0.00851950613932171	1.87196	1.96951	1.07606	0	0.185386	0
MELO13C_7G162740	MELO3C020257	1.43515599049706	5.49111906812615e-43	1.74302355456945e-40	43.9188	36.6379	36.2804	110.347	102.852	98.1012
MELO13C_7G163490	MELO3C018930	1.10380951370622	2.44241411288601e-19	2.30029781917467e-17	15.1188	16.5222	16.1973	34.5927	34.8691	39.5163
MELO13C_7G163570	MELO3C018937	2.78685125915941	3.35336353689477e-83	4.4215387989164e-80	5.73586	6.02015	4.51051	38.411	43.4665	37.5104
MELO13C_7G164400	MELO3C032739	1.84309397068141	1.10064243125393e-33	2.51548158854981e-31	83.7566	101.039	83.2397	299.303	427.152	251.577
MELO13C_7G165060	MELO3C024877	2.07541156325054	8.9039520498374e-27	1.31571243177813e-24	10.1577	12.2456	14.0737	39.6509	64.9985	41.8553
MELO13C_7G167600	MELO3C016181	1.13426027099668	8.51703754666925e-23	1.03539390487559e-20	3415.98	3238.38	3113.3	6205.61	6790.65	8326.08
MELO13C_7G167630	MELO3C016184	1.18464315681821	5.70835907293843e-12	2.49609650176627e-10	5.46769	8.05453	5.84422	17.6864	13.059	11.5888
MELO13C_7G167640	MELO3C016185	1.26927685129588	6.55913826220451e-38	1.72969521465304e-35	25.7752	22.0959	24.3972	59.2115	58.7168	53.9931
MELO13C_7G167660	MELO3C016188	-1.486	5.0101698974333e-06	7.0450633479823e-05	1.89499	1.74903	1.19166	0.599167	0.384499	0.526876
MELO13C_7G167680	MELO3C016190	1.00466512950837	7.27972805780152e-21	7.60864747797414e-19	708.353	663.344	588.63	1289.44	1235.92	1439.02
MELO13C_7G168640	MELO3C016268	1.36074402482908	4.51673584735605e-06	6.41436364204889e-05	1.69944	0.779028	0.806417	3.0903	2.8939	2.95271
MELO13C_7G168680	NA	-3.08304	0.00018278084941696	0.00163077480220653	3.28484	2.83872	1.49393	0	0.253189	0.910771
MELO13C_7G168800	MELO3C016281	-1.13649	1.79084531147654e-18	1.59879580645934e-16	164.914	133.206	127.351	69.9318	60.4899	49.5185
MELO13C_7G169650	MELO3C016357	-1.93025	0.00142184736466892	0.00901327133054361	4.63281	2.65324	1.54206	0.713069	1.10551	0.440024
MELO13C_7G169710	MELO3C016366	1.18602125693466	6.20227455774573e-53	3.12685847630352e-50	133.478	136.863	132.67	315.869	292.531	300.141
MELO13C_7G170710	MELO3C017586	3.38902196801798	0.000703729260886544	0.00505678911977918	0	0.207629	0	0.942129	1.96359	2.03612
MELO13C_7G170720	MELO3C017587	-1.19241	0.000246613302507094	0.0021020380995893	2.21126	2.16003	2.15632	1.03548	0.239283	1.37612
MELO13C_7G170730	MELO3C017588	-1.59992	2.05628431941095e-08	4.92961811454868e-07	6.59732	6.40768	4.89692	2.81795	1.13278	1.46038
MELO13C_7G171420	MELO3C017651	1.03864312699846	3.33330488494286e-07	6.25806999264026e-06	2.94718	4.62495	3.41355	6.88798	8.40001	5.21814
MELO13C_7G171740	MELO3C017673	-1.06916	9.43379108016842e-07	1.57453371864817e-05	3.2608	2.66561	2.93794	1.88726	1.17923	1.55528
MELO13C_7G171810	MELO3C017681	3.66364090122085	3.57292556775414e-07	6.65300951069209e-06	0.160308	0.184559	0.321522	1.83815	2.86602	3.23616
MELO13C_7G172590	MELO3C017756	1.43128112217726	5.44686045926293e-07	9.77640158452627e-06	1.25149	0.906605	1.82425	3.64201	4.43992	3.00592
MELO13C_7G172610	MELO3C032848	-1.06921	0.00676014656765385	0.0321876867544874	5.22856	4.85562	4.29063	2.28952	0.918504	4.01268
MELO13C_7G173270	MELO3C017822	1.2792497987604	1.5344114576149e-07	3.09792070612214e-06	10.6999	12.0047	13.6773	19.0572	27.9847	38.1488
MELO13C_7G173480	MELO3C017840	1.05014313933956	2.51551354063164e-15	1.7042852806311e-13	26.321	31.783	32.5645	58.0797	64.8839	58.3905
MELO13C_7G173810	MELO3C017876	1.4411352273008	5.64802033645158e-48	2.25145852528178e-45	45.6364	46.8767	42.8698	115.791	124.975	131.774
MELO13C_7G174300	MELO3C017923	1.30949275118571	2.96657809596895e-09	8.28177771058695e-08	0.921748	1.00412	1.01405	2.96196	2.56527	2.77095
MELO13C_7G174680	MELO3C017971	1.19520603553601	5.15542539470121e-05	0.000557182513811939	3.06299	2.72748	2.48666	3.84744	5.69322	9.09246
MELO13C_7G174720	MELO3C017975	1.81904283489702	1.10030765607359e-10	3.86556750657135e-09	0.445969	0.347792	0.521609	2.28805	1.49546	1.1099
MELO13C_7G175010	MELO3C018003	2.16829748729981	1.15597068637367e-61	7.92579741405242e-59	501.751	602.233	639.414	2202.51	2959.88	2316.59
MELO13C_8G175700	MELO3C006993	-1.05974	2.7540558658323e-25	3.77658172769852e-23	109.411	98.1535	94.3261	50.0552	45.1692	41.4347
MELO13C_8G175810	MELO3C007001	1.27075917815664	6.80322086586386e-32	1.34039090645715e-29	69.8104	84.6466	70.3802	177.385	205.74	183.49
MELO13C_8G176350	MELO3C007055	-1.00059	1.44403665404353e-17	1.19001116764231e-15	682.548	521.453	515.915	316.881	242.558	284.801
MELO13C_8G176660	MELO3C007091	2.45110684091027	3.29807312906454e-73	3.14068175029418e-70	908.025	879.49	710.184	3561.67	5214.89	4912.75
MELO13C_8G177180	MELO3C007146	1.0948252948695	1.0678464932442e-06	1.75879488014422e-05	5.47501	6.76563	5.38493	11.6998	13.046	13.8194
MELO13C_8G177250	MELO3C032881	2.35255298464796	6.82481090384946e-78	7.79893891352557e-75	199.987	215.279	170.87	800.53	996.297	1035.98
MELO13C_8G177260	MELO3C007154	1.95421948555189	2.53801011443711e-61	1.67323197582948e-58	675.913	715.112	569.82	2188.51	2545.23	2846.16
MELO13C_8G177610	MELO3C007186	-1.17119	2.96190119675211e-17	2.38356565321728e-15	47.8023	36.9751	33.4281	18.557	15.8597	16.166
MELO13C_8G178120	MELO3C007233	1.2559483830689	5.53254967899652e-45	1.89666868095359e-42	120.724	118.896	108.96	279.454	264.38	296.267
MELO13C_8G178910	MELO3C007315	-1.10813	3.10395557946787e-10	1.01925100742641e-08	15.2786	14.2319	9.41614	6.66418	6.39319	5.19678
MELO13C_8G179140	MELO3C007341	-1.931	2.67612634876113e-08	6.30102771210365e-07	3.82622	2.72352	2.54302	0.718149	0.494847	1.0405
MELO13C_8G179410	MELO3C007378	-2.34659	7.59671971691035e-06	0.000102451119329316	17.686	11.1087	8.44773	3.55213	1.61654	3.09073
MELO13C_8G179530	MELO3C007390	1.01461315387673	9.87646080073353e-21	1.01372703344535e-18	36.3001	34.0801	32.7146	65.8861	75.1509	75.1091
MELO13C_8G179730	MELO3C007409	-1.06726	1.52869653810363e-20	1.53227791820243e-18	43.5132	41.054	36.7364	21.8057	18.0139	15.9766
MELO13C_8G179800	MELO3C007415	1.05345143184865	1.83286727236341e-05	0.000222029525905168	4.25417	4.47624	5.11881	10.2631	9.77953	10.9423
MELO13C_8G180340	MELO3C007470	-1.2183	1.0282567538418e-05	0.000133252493993291	11.8959	9.11818	8.56505	4.56637	4.22329	2.27549
MELO13C_8G180700	MELO3C007507	1.09348853543428	1.57910368351816e-24	2.11464189368631e-22	637.714	590.26	532.413	1127.24	1182.3	1338.74
MELO13C_8G180970	MELO3C007536	-1.04151	0.000171411196043881	0.00154558617116684	3.5204	3.56108	2.15068	1.4923	1.58224	1.24492
MELO13C_8G181940	MELO3C007627	1.7456395757843	0.00684759157433821	0.0325137305195931	5.14492	5.3541	5.23761	6.15966	5.1602	6.41306
MELO13C_8G181990	MELO3C007632	1.22628462402177	8.1438944795442e-12	3.43828806093269e-10	2.0003	2.44599	1.58815	4.34407	3.38855	4.30319
MELO13C_8G182320	MELO3C007667	1.48142907091183	0.00610341434628139	0.0296454024680106	1.2531	1.37633	1.76533	2.01155	8.45301	1.53098
MELO13C_8G182420	MELO3C007678	-1.41424	6.02641057983146e-09	1.6126028159249e-07	8.46739	5.93537	7.29093	3.55283	1.81195	2.72755
MELO13C_8G182840	MELO3C023017	-1.01872	4.66914203549913e-06	6.61436063061906e-05	18.9295	17.0124	13.8928	10.8742	7.18894	5.99364
MELO13C_8G182860	MELO3C007723	-1.04141	9.91265284301095e-15	6.3164603116004e-13	534.662	426.276	335.655	232.962	176.434	212.556
MELO13C_8G183160	MELO3C007755	-1.05272	0.000399178270563642	0.00317214405921714	10.5576	7.60689	7.94765	5.22848	3.00569	3.76065
MELO13C_8G183550	MELO3C007799	1.56149223225298	0.000435384032245215	0.00340928172531532	1.05379	0	0.722201	1.4286	2.13136	2.37057
MELO13C_8G183840	MELO3C007820	1.28545536247007	7.83757980615084e-23	9.66503276670731e-21	95.3593	98.0581	81.7042	188.851	242.513	249.048
MELO13C_8G184130	MELO3C000204	-1.06331	0.00597204814444654	0.0291367181881304	1.80215	1.46851	2.03442	0.780201	1.65754	0.550668
MELO13C_8G184150	MELO3C007848	2.63279125370334	3.17740579553084e-07	5.98504535617519e-06	0.684411	0.183415	0.170595	2.09629	1.35391	1.70033
MELO13C_8G184160	MELO3C007849	-1.01623	1.41605912322723e-15	9.86693879318613e-14	66.3343	55.6552	58.0643	31.3336	23.9888	33.1241
MELO13C_8G184170	MELO3C007850	-1.71782	3.00737247414946e-05	0.000345736898587498	4.48222	1.44498	2.57801	1.04101	0.361352	0.660057
MELO13C_8G184270	MELO3C007859	-1.09338	5.63745366093016e-15	3.72027235653499e-13	132.748	102.149	103.405	63.5372	42.4484	53.5016
MELO13C_8G184290	MELO3C007861	-1.53261	0.000130913824225811	0.00124114704704349	6.25295	4.60963	5.19393	2.75972	0.623767	1.4393
MELO13C_8G185970	MELO3C008026	-1.21956	0.00902219316033728	0.0408153636741466	2.79996	2.97031	1.99063	1.48978	0.273397	1.97574
MELO13C_8G185980	MELO3C008027	-1.49047	2.84498349239456e-07	5.4184291159039e-06	7.4058	10.2257	8.1982	4.72277	1.54245	3.15306
MELO13C_8G186410	MELO3C008060	1.90065011080996	6.56484141536541e-64	4.89251942177298e-61	282.781	280.424	244.819	992.628	1085.39	1200.14
MELO13C_8G186780	MELO3C008183	1.79208424683029	0.000464639907607531	0.00359728665596237	2.08085	4.81222	2.44224	8.01591	3.84211	6.19822
MELO13C_8G186820	MELO3C008183	1.39377929243399	6.58324123852421e-09	1.75222574642148e-07	6.91664	11.2689	9.86094	27.8116	14.1446	19.6748
MELO13C_8G187010	MELO3C032932	-1.28685	0.000295294277507886	0.00245710641299159	3.14093	2.68731	2.42665	1.26082	0.904005	1.57269
MELO13C_8G187180	MELO3C024577	-1.14156	3.81526262028472e-05	0.000425210770964242	7.16141	4.69016	4.021	3.58952	2.28236	1.77608
MELO13C_8G187240	MELO3C024571	-2.03041	4.00783370835101e-23	5.01447281714194e-21	31.0947	19.5171	21.6486	6.8589	5.26752	7.68372
MELO13C_8G187250	MELO3C024570	-1.18634	3.19098364219493e-14	1.92593840179096e-12	60.4992	49.1442	50.4208	23.7696	16.0936	26.6947
MELO13C_8G187350	MELO3C024561	1.30575962332456	2.08914623136514e-06	3.23779887448733e-05	24.1975	32.5335	36.2776	88.9497	97.7333	50.8633
MELO13C_8G187430	MELO3C024551	1.65173740396412	3.33746655219238e-07	6.2590278086575e-06	0.329003	0.685107	0.514957	1.1278	1.17779	0.896848
MELO13C_8G187580	MELO3C024535	1.51165088248521	3.59293633172857e-05	0.000404376373356266	1.68525	1.24478	1.88185	3.65124	4.85225	3.9385
MELO13C_8G187620	MELO3C024531	2.18058881105122	6.87199833357819e-07	1.19586724300369e-05	0.333898	0.327163	0.601571	2.33319	1.85386	1.8768
MELO13C_8G189310	MELO3C019076	1.08810696848336	2.54873548355418e-23	3.21234374438251e-21	26.0427	24.1893	24.376	44.0539	50.6576	47.5918
MELO13C_8G190600	MELO3C019188	-1.11896	6.47887026541347e-08	1.40931872105904e-06	8.37519	5.76359	4.94734	3.57914	2.05332	2.64944
MELO13C_8G191190	MELO3C023133	1.68427889734307	0.00920504488468724	0.0414130378919748	0.171106	0.064465	0.851952	0.651859	1.02983	2.4717
MELO13C_8G191220	MELO3C023131	1.31732697754105	1.58792091835113e-51	7.56070901707129e-49	80.438	80.4663	75.1326	190.518	193.196	194.808
MELO13C_8G193000	MELO3C008963	-1.12436	1.17778697654601e-05	0.000149765924072517	7.64128	7.83498	5.02887	2.26704	2.31835	3.28811
MELO13C_8G194770	MELO3C008799	1.28003440638367	1.20746833567273e-14	7.63734861319787e-13	4.03529	3.97898	3.95309	9.26859	10.6275	10.5022
MELO13C_8G195760	MELO3C025205	-1.09314	5.99934584209975e-11	2.20202970191503e-09	14.3957	9.97377	9.85787	6.26995	4.32211	5.92104
MELO13C_8G195860	MELO3C026050	1.41801504844403	2.43010315719756e-16	1.7725275837244e-14	38.7087	47.0942	40.3153	99.4465	166.687	92.5529
MELO13C_8G196680	MELO3C026802	2.57685086518063	2.49860713932487e-114	7.13810416252794e-111	118.137	129.453	105.304	626.044	694.738	793.775
MELO13C_8G197270	MELO3C014208	1.08503100895532	0.00812614358323325	0.0374134373247921	0.730859	0.581099	0.435261	1.24213	1.22712	1.3353
MELO13C_8G197400	MELO3C014228	-1.06811	1.63448118923812e-16	1.22343415129828e-14	79.3934	61.2628	54.5472	37.5087	28.6627	26.9163
MELO13C_8G197420	MELO3C014226	-1.04396	0.00744748846195404	0.0348314869648989	4.17725	1.83271	1.43722	0.778955	0.673134	0.766921
MELO13C_8G197450	MELO3C014229	-1.04467	6.21678993345677e-08	1.35575058841454e-06	3.17991	3.36184	3.28619	1.89377	0.976378	1.47399
MELO13C_8G198090	MELO3C003098	3.32629774769112	5.40827578097755e-45	1.89190316656604e-42	3.30415	4.96485	2.94531	44.7396	36.5872	46.9512
MELO13C_8G198340	MELO3C003124	2.32531	7.90494462911101e-05	0.000801767194601135	0.271936	0.576142	0	2.36639	1.84546	0.979909
MELO13C_8G198600	MELO3C003146	-1.16663	3.19195518138087e-16	2.31836032898515e-14	31.5706	24.3276	23.7988	11.8379	11.7925	13.2641
MELO13C_8G198800	MELO3C003163	-1.03485	4.94647380824164e-13	2.58498498619116e-11	130.244	106.58	95.9281	50.2449	47.8964	63.7358
MELO13C_8G199570	MELO3C003238	1.25204437445606	3.71107525716137e-38	1.00970699973021e-35	741.725	751.317	701.068	1694.7	1648.58	1905.89
MELO13C_9G200440	MELO3C022228	1.55235446647878	1.24928911225687e-22	1.49748704008357e-20	5.64391	6.24688	6.30279	15.7184	16.2976	17.2965
MELO13C_9G201700	MELO3C022113	1.65043233418499	3.1495644029245e-54	1.68708385720403e-51	828.533	785.356	693.759	2105.79	2394.82	2492.59
MELO13C_9G201860	MELO3C022093	1.00091199319068	6.69126588070659e-08	1.45183529697711e-06	51.1136	73.2364	69.4008	136.29	164.331	89.8873
MELO13C_9G201890	MELO3C022090	-1.16293	6.71921219090912e-12	2.87745449614366e-10	83.3586	74.4322	63.4076	30.8845	27.8615	46.6702
MELO13C_9G202540	NA	1.43048509409523	6.16867526399095e-05	0.000647196107150165	1.33576	3.62748	4.34151	7.14291	9.72815	6.32747
MELO13C_9G202980	MELO3C021993	2.45669461886047	7.89603273721669e-21	8.20278164537159e-19	4.58142	8.2414	7.0692	40.7162	43.0973	30.7196
MELO13C_9G203150	MELO3C021982	1.1896747783874	3.98825516513232e-08	9.06666867182138e-07	0.589943	1.08735	1.10205	1.95257	1.87604	2.0956
MELO13C_9G204250	NA	-1.00452	0.000128770900234539	0.00122218272476203	7.24298	7.3282	6.52382	3.74057	3.52729	3.20972
MELO13C_9G204850	MELO3C021608	1.19899367933936	1.27202861516696e-06	2.06671492820633e-05	3.86685	2.16581	3.54581	5.82976	7.91831	7.26379
MELO13C_9G204950	MELO3C021616	1.12045156925308	0.00745200505450278	0.0348431038295778	1.89767	2.613	0.739436	1.94831	4.02928	2.37773
MELO13C_9G205050	MELO3C021626	-1.58315	6.43129411673133e-21	6.80486496635135e-19	61.2706	40.9344	35.1154	12.8799	13.4714	16.595
MELO13C_9G206340	MELO3C025477	4.15944029790519	9.34363086129934e-33	2.00198970741915e-30	1.23944	0.498525	3.42801	21.7355	24.5904	32.6861
MELO13C_9G206600	MELO3C025496	2.53252411776237	0.000971478933045849	0.00655595290997594	0.621239	0.184789	0.453004	0.505524	0.89103	2.25319
MELO13C_9G208390	MELO3C002978	3.37950509368731	0.00461780714122566	0.0237627836108523	0.338991	0	0.337467	0.991122	2.87871	3.19634
MELO13C_9G208840	MELO3C003015	-1.18775	3.71648374907233e-19	3.42495956681983e-17	885.947	652.508	607.325	352.484	252.395	320.458
MELO13C_9G208860	MELO3C003017	-1.06681	5.32389325295216e-16	3.83432160709466e-14	192.392	153.349	136.959	81.9735	62.3289	78.61
MELO13C_9G211080	MELO3C025079	1.65281436730626	1.74812569288356e-23	2.21960166679386e-21	25.9515	40.3701	41.866	125.084	91.1742	120.657
MELO13C_9G211510	MELO3C005068	-1.19641	8.27071643550732e-18	6.91552928883078e-16	43.6493	37.5394	31.4931	18.3138	16.3958	13.3088
MELO13C_9G213560	MELO3C005226	-1.16186	9.29421185871492e-23	1.12191609486079e-20	71.2006	59.5992	60.1604	27.8275	28.1194	23.9296
MELO13C_9G215040	MELO3C005345	-1.41376	1.31585702083869e-14	8.23179021685982e-13	28.052	21.0388	17.3267	7.47107	6.36659	11.0108
MELO13C_9G215660	MELO3C005408	-1.11688	8.15061886815807e-07	1.39153145437348e-05	4.37146	3.34732	2.75215	1.87917	1.22154	1.85816
MELO13C_9G215910	NA	1.22653405930846	0.00766286745162464	0.0356733326964416	1.58093	3.16996	4.60547	4.93211	11.2258	3.94283
MELO13C_9G216280	MELO3C005463	1.39485823760835	0.00934843899134137	0.041898039419279	0.380354	1.11532	1.48903	2.69892	2.45024	1.86039
MELO13C_9G216550	MELO3C005495	1.28510010193198	4.03404961812918e-24	5.2784461453704e-22	7.65521	6.18696	6.55741	20.5486	17.2291	15.5131
MELO13C_9G216610	MELO3C005502	1.10606257082904	6.05375014552189e-08	1.32525327259758e-06	2.90868	2.70984	2.05249	3.64824	5.35647	5.33551
MELO13C_9G217660	MELO3C005601	1.6853252166134	5.84270742054652e-11	2.14913836685811e-09	1.20767	1.27131	1.63864	3.02262	4.86971	4.47702
MELO13C_9G217980	MELO3C005630	-1.06066	0.000226167263064892	0.00195695762554029	8.32219	4.29717	4.84102	1.96054	2.91244	4.2414
MELO13C_9G219000	MELO3C005732	1.28022181431057	1.68630331088288e-05	0.000207055337047589	1.01276	0.422849	1.32984	2.85367	2.97555	1.98347
MELO13C_9G219270	MELO3C005758	1.7803523812181	2.81412748583003e-13	1.52167063831586e-11	1.46255	1.4132	1.48567	3.63787	4.85454	4.25691
MELO13C_9G219280	MELO3C033830	1.18325406087592	1.06723837428923e-11	4.40808023462449e-10	2.72694	3.59742	3.61899	8.06563	8.38106	7.16256
MELO13C_9G219620	MELO3C005792	1.20229803860722	2.98646038317805e-11	1.15294859072196e-09	6.45024	5.85824	7.13283	13.1807	16.1635	13.3345
MELO13C_9G219730	MELO3C025523	1.27547643924783	1.51507331771605e-05	0.000188597470871248	1.25503	2.10946	1.34749	2.8531	4.26702	3.94255
MELO13C_9G219780	MELO3C005807	-1.17776	0.000172212383920517	0.0015505494438567	2.62773	2.88489	1.46925	0.910406	0.821111	1.0912
MELO13C_9G219920	MELO3C005821	1.14516293801445	3.48452178005338e-17	2.77805524799512e-15	15.2252	12.4555	17.3195	33.0058	32.2178	30.7195
MELO13C_10G221700	MELO3C012429	-1.37337	1.52477151146921e-15	1.05387534185862e-13	21.2399	20.7917	18.0656	9.5807	6.57706	8.11954
MELO13C_10G222110	MELO3C012387	-1.12743	3.70033626208704e-05	0.000414683390988884	2.41067	5.47946	3.75201	1.85041	1.44308	1.91893
MELO13C_10G222550	MELO3C012343	-1.87081	3.94122456361949e-24	5.19665617269243e-22	18.0498	11.6347	14.0975	4.19312	3.22036	4.57315
MELO13C_10G223160	MELO3C012276	1.77740567040899	2.0026934457558e-06	3.11790811568576e-05	1.3765	2.01855	1.97606	4.17881	7.77232	7.74837
MELO13C_10G224440	MELO3C012142	1.16556758850627	1.23912900296926e-12	6.01697173934735e-11	4.14359	3.24232	3.1914	7.18956	9.78619	7.46505
MELO13C_10G224560	MELO3C012132	1.01707691271351	0.000111645319942239	0.00108119346278526	3.83614	2.28301	3.00268	5.63594	5.97811	5.05965
MELO13C_10G224730	MELO3C012114	1.27483976039895	4.81459317975276e-14	2.86551880882438e-12	6.10476	7.80308	8.25743	20.4856	19.4609	15.3567
MELO13C_10G225330	MELO3C012055	-1.16109	9.61547036597213e-16	6.81069328690613e-14	25.0016	25.1837	26.3616	12.8256	8.03495	13.1087
MELO13C_10G225480	MELO3C012043	-1.57525	0.0051571964559119	0.0259769334266194	5.30945	6.60627	3.2288	1.05114	0.329679	3.21111
MELO13C_10G226060	MELO3C011988	2.4094692561619	3.27558851175424e-38	9.05594559354506e-36	12.1816	11.4583	6.86422	48.3104	61.8338	52.2208
MELO13C_10G226470	MELO3C011944	-1.09687	7.99894643835818e-18	6.72107553430871e-16	204.196	151.929	161.988	92.293	68.0659	81.0992
MELO13C_10G226520	MELO3C011939	1.35150427082874	1.54771544477003e-08	3.78450648199758e-07	2.45198	3.01544	2.3197	7.36763	6.65902	4.64133
MELO13C_10G226760	MELO3C011911	1.06972058316806	6.88291094400886e-24	8.80447585755641e-22	286.578	266.378	251.465	567.004	535.596	654.318
MELO13C_10G227220	MELO3C011865	1.46541033419496	5.47300574804024e-52	2.68036547220451e-49	493.252	471.756	436.255	1190.81	1263.86	1350.98
MELO13C_10G227390	MELO3C011848	2.47920509140412	1.64571545132623e-50	7.42347593452181e-48	39.4165	36.0514	25.3994	177.91	196.328	249.581
MELO13C_10G227670	MELO3C011818	-1.40509	1.11429155003936e-24	1.50394263458463e-22	186.735	149.378	117.976	63.802	48.5423	57.743
MELO13C_10G228480	MELO3C020882	1.25717898390502	6.45465039771676e-22	7.3759441644842e-20	35.4817	43.9018	51.1874	104.77	106.103	97.1888
MELO13C_10G229620	MELO3C023871	1.08925756390732	0.00140616538333709	0.00893368452030435	4.38447	4.84263	1.58639	6.99721	7.97223	5.58142
MELO13C_10G229660	MELO3C023874	1.58257106982612	3.37930477543114e-10	1.10122933756017e-08	3.44661	4.757	5.77565	10.547	9.85261	13.1036
MELO13C_10G230210	MELO3C023917	4.08060240183322	3.23038404664645e-167	2.76860064717834e-163	3.50001	5.7325	4.58659	81.6559	92.0974	60.5108
MELO13C_10G230290	MELO3C026564	1.55905867543241	0.000987998940152822	0.00664545653415562	1.03826	1.32589	1.151	2.2402	3.36744	1.15304
MELO13C_10G230380	MELO3C034311	1.05388099454567	1.01678767702992e-16	7.67786677179291e-15	122.502	158.085	146.501	312.073	329.904	238.163
MELO13C_10G230550	MELO3C026575	1.09084708978436	0.000316928764507593	0.0025918301299736	1.88326	2.57809	1.76281	4.0285	3.37532	3.93199
MELO13C_10G230790	MELO3C027124	1.27082108687716	4.14630521173938e-09	1.1317168413125e-07	5.37906	9.62408	4.79863	17.9058	15.0651	16.5637
MELO13C_10G230950	MELO3C025149	1.11655712650749	0.00029850137144966	0.00247279243894815	2.83665	2.3409	2.40881	4.38394	5.47084	2.71842
MELO13C_10G231560	MELO3C025195	-1.06623	1.5556870838715e-11	6.28915856241542e-10	26.4356	19.6523	23.0528	14.5725	8.8238	11.0275
MELO13C_10G231680	MELO3C026789	-1.00543	8.69001221069981e-11	3.09678792730989e-09	17.9091	18.205	14.9635	11.5115	10.046	10.0389
MELO13C_10G232070	MELO3C020052	-1.19882	9.43961109756206e-13	4.64955097193423e-11	10.6529	8.66304	9.5782	4.0518	2.65262	5.2031
MELO13C_10G232770	MELO3C020115	1.55709613226874	2.39705960249112e-51	1.11048644990001e-48	53.9662	49.2958	47.601	139.674	159.555	154.445
MELO13C_10G232840	MELO3C027112	-1.04526	0.00456723907863792	0.0235550418751325	3.86395	4.36057	3.84008	1.2168	1.71287	2.39742
MELO13C_10G233450	NA	1.3231758740046	0.00519633283979655	0.0261050238003964	0.658934	0.136134	1.12411	1.69693	2.35108	1.47071
MELO13C_10G236420	MELO3C015005	6.42700841635583	2.73769592785862e-08	6.41954116271199e-07	0	0.194566	0	2.22661	3.22822	3.154
MELO13C_10G237450	MELO3C027122	-1.32631	3.39286595478621e-05	0.000383369250698685	57.9115	45.6585	35.7111	19.5443	12.4093	22.3575
MELO13C_10G238640	MELO3C026468	2.21138135238259	6.53590325144246e-07	1.14318283298954e-05	1.30806	0.367547	1.60327	4.6477	5.24721	6.87702
MELO13C_10G239220	MELO3C022941	1.52904214854672	1.06676058639911e-27	1.63261992959529e-25	16.8013	19.4068	22.5552	54.5779	65.8158	58.6887
MELO13C_10G239680	MELO3C022909	1.73395989026542	4.64565443524372e-12	2.05765278228715e-10	2.69679	1.45881	2.79042	7.36858	11.2645	9.91688
MELO13C_11G241200	MELO3C023255	1.14740153929804	0.000715805526164666	0.00512515560734693	1.63442	1.95971	1.80456	3.36885	4.85778	3.33829
MELO13C_11G241270	MELO3C023263	1.66260352366263	1.48123250268164e-06	2.36845208287928e-05	0.695116	1.67136	1.7722	3.84116	4.15478	6.44588
MELO13C_11G241500	MELO3C023288	-1.79953	6.78010048721051e-12	2.89098762316605e-10	10.7019	4.73328	9.84298	2.12431	1.80078	2.81471
MELO13C_11G242540	MELO3C020763	1.63806655398067	9.20703970779173e-05	0.000915416865610545	1.72076	0.984117	2.75191	4.64256	6.11738	6.07466
MELO13C_11G242560	MELO3C020765	2.42054072358348	8.50388813881054e-09	2.20522158225948e-07	1.4852	0.2839	0.366022	3.82048	4.07887	4.17926
MELO13C_11G242580	MELO3C020768	1.38856035647157	1.02572132396723e-08	2.60819133470801e-07	3.04067	5.37661	4.7104	6.43841	12.9124	9.10989
MELO13C_11G242600	MELO3C020770	1.27685957278011	2.58537818424517e-06	3.90793363810815e-05	1.08915	0.914341	1.61856	2.77637	2.71931	2.80409
MELO13C_11G242610	MELO3C020771	1.61283954157648	0.000178412431505833	0.00159695430205821	0.39923	1.91844	3.9489	3.66582	5.50284	9.17238
MELO13C_11G242930	MELO3C020805	-1.84598	2.12184032410847e-60	1.3470542590942e-57	81.6563	72.2755	77.4829	23.8898	17.4387	22.9639
MELO13C_11G245520	MELO3C021907	-1.16391	3.44233205130141e-07	6.43650487067591e-06	10.2243	8.61955	6.75577	4.44331	2.85547	3.45935
MELO13C_11G247140	MELO3C024764	-1.38204	1.44872118159907e-08	3.57302586673232e-07	5.03555	3.86293	2.96276	1.51786	1.26716	1.19259
MELO13C_11G248200	MELO3C019216	1.25332618011586	1.36995821977323e-06	2.2069975418358e-05	1.875	0.963519	1.48487	3.1588	2.55057	3.46834
MELO13C_11G249320	MELO3C034353	1.03060046293115	7.64705828985578e-06	0.000102967970264272	4.64637	9.16379	4.7493	13.8856	13.0693	12.4358
MELO13C_11G251970	MELO3C013606	1.77649985890502	0.00154245349977386	0.00960726578474698	0.237632	0.536374	1.33701	2.03	1.40889	4.00378
MELO13C_11G252200	MELO3C013627	-1.09634	5.64364436939351e-05	0.000602208387994798	5.96073	6.08966	5.74145	2.40749	2.97291	4.52781
MELO13C_11G252370	MELO3C013647	1.42874212998424	0.00277205492883678	0.0155789487000627	0.315175	0	0.804873	1.66267	1.3798	1.84956
MELO13C_11G253040	MELO3C025907	1.07507863027131	0.000111611386453989	0.00108119346278526	1.89038	5.40516	2.74029	6.00871	4.96281	8.43905
MELO13C_11G253370	MELO3C025877	1.64246119681028	3.71716098374733e-64	2.89617529192786e-61	34.3306	32.1631	28.36	104.199	101.805	101.114
MELO13C_11G254250	MELO3C019759	2.42021011105125	9.71692761653357e-75	9.79752095735306e-72	20.6247	25.579	21.6469	102.741	126.182	129.246
MELO13C_11G254430	MELO3C019740	1.72804953264052	0.00339200492594942	0.0184286391238349	0.709375	0.549432	0.833938	1.91798	1.82172	1.70736
MELO13C_11G255290	MELO3C019677	1.31839310410198	7.70161941136258e-29	1.30706394386303e-26	712.202	670.513	585.317	1489.31	1537.54	1808.52
MELO13C_11G256140	MELO3C019598	1.13757374903664	1.90037279990721e-31	3.70162388218289e-29	58.3949	57.5584	56.6086	118.557	131.199	127.731
MELO13C_11G257810	MELO3C025773	1.79736512856651	9.15277649061317e-06	0.000120590116699155	0.753926	1.99285	0.531502	2.27617	5.45018	2.08568
MELO13C_11G258980	MELO3C024540	-3.91177	1.33197401391068e-09	3.90948057747312e-08	3.56591	2.2729	3.73211	0.357615	0.114873	0
MELO13C_11G259090	MELO3C021412	1.50928869171221	9.61508121428863e-28	1.51203767976258e-25	46.0521	33.0196	30.105	105.085	108.096	97.2039
MELO13C_11G259120	MELO3C021409	9.01171448812839	5.70116603156828e-13	2.91452402170316e-11	0	0	0	6.72672	7.84189	6.51604
MELO13C_11G259350	MELO3C021384	1.05949968357688	0.00114315596814958	0.00751047775011574	7.43118	7.18283	5.72865	11.7158	11.4951	16.9514
MELO13C_11G260250	MELO3C034928	2.48506893835182	0.00470799495549436	0.0241326978265935	0.143216	0.707235	0.199401	0.487327	0	3.75385
MELO13C_11G260350	MELO3C035194	1.24186951419001	0.00194835810132663	0.0116249472383203	1.78987	1.84766	1.98869	3.55647	4.93519	3.90371
MELO13C_11G260460	MELO3C021271	1.94570133870515	2.91340775996163e-11	1.12728493032737e-09	1.34445	1.27312	2.58893	7.39844	7.50913	5.61868
MELO13C_11G261530	MELO3C021182	-1.81801	1.994799995819e-22	2.32604535566895e-20	14.6939	10.3818	11.36	3.10409	3.41964	3.61537
MELO13C_11G263190	MELO3C022348	-1.64802	1.71081816324079e-34	4.13030058255077e-32	315.201	250.393	217.565	88.1644	71.5051	80.3072
MELO13C_11G263240	MELO3C022354	1.09110803228485	1.90567824096972e-13	1.05371712027297e-11	50.4981	52.3442	53.2087	88.1881	125.289	126.389
MELO13C_11G264030	MELO3C022436	-1.20113	3.91637735230551e-15	2.62229000765112e-13	12.1202	8.59169	8.64034	4.16813	4.63846	4.89405
MELO13C_11G264250	MELO3C022458	-1.12016	0.000320697914106749	0.00261312752705115	4.17554	2.83249	2.63518	1.87662	1.22315	1.26219
MELO13C_11G264330	MELO3C022462	2.54538558045317	0.00778952132599861	0.0361451502568874	0	0.092117	0	0.575783	1.76243	0.958834
MELO13C_11G264980	MELO3C022516	-3.14473	0.00212020510953814	0.0124625372423543	1.01469	2.48427	0.240074	0.146771	0	0.110584
MELO13C_12G265810	MELO3C020535	-1.17679	1.38580136050634e-09	4.0466816218806e-08	6.24899	5.0249	5.87242	2.12486	2.15576	2.38055
MELO13C_12G266120	MELO3C020561	1.25115837178248	0.0001786808227573	0.00159768804532232	0.455655	0.435818	1.06187	0.715193	1.66645	2.09856
MELO13C_12G266130	MELO3C020563	1.24348800370628	0.00250211068247457	0.0143148783913084	0.685761	0.503371	0.210404	1.48301	1.11936	0.679619
MELO13C_12G266330	MELO3C035274	1.35369379415838	4.06649650343987e-07	7.48698351938375e-06	50.81	62.6142	92.2222	198.951	152.171	162.198
MELO13C_12G266340	MELO3C035274	1.29771397723355	8.21491609689695e-05	0.000829280782196175	23.3089	33.4263	50.9343	92.9193	69.2963	79.9081
MELO13C_12G266360	MELO3C020590	1.14088000894449	0.00949716296977215	0.0424597992866104	7.58913	10.3547	16.9702	34.4357	30.2096	15.6383
MELO13C_12G266450	MELO3C020597	1.08265266400876	1.29753985362465e-11	5.28292889096915e-10	47.6743	53.5028	36.2726	87.2604	120.408	83.6643
MELO13C_12G267340	MELO3C020684	-1.89375	2.04515119783185e-10	6.90077493740862e-09	9.6506	5.90205	7.41234	3.06704	1.85371	1.1871
MELO13C_12G267500	MELO3C020702	-1.22691	1.93865848453579e-15	1.32392609894135e-13	26.3634	23.529	24.6297	10.9846	7.92605	11.5993
MELO13C_12G267550	MELO3C020705	1.05301029884423	5.66099226465743e-07	1.00658784656113e-05	16.6511	27.176	22.1123	41.8364	61.8999	35.5126
MELO13C_12G268710	MELO3C005013	1.99455261420071	1.16847953606551e-05	0.000148803177768937	0.585022	0.492826	2.23303	5.2812	5.30819	4.97255
MELO13C_12G268810	MELO3C025741	-1.13208	0.000193741990776287	0.001718019381219	2.75794	3.8375	2.76633	1.44961	1.31394	1.58956
MELO13C_12G268850	MELO3C004998	1.0302591510366	0.000449138396799681	0.00349304957329553	1.73402	1.25018	1.63115	2.51614	3.95911	3.50933
MELO13C_12G269170	MELO3C004974	1.7822931337639	9.67795165116459e-10	2.92574548946406e-08	1.44728	0.740505	1.46842	2.56662	5.45588	3.34276
MELO13C_12G271820	MELO3C004742	-1.46836	6.41496873151391e-09	1.71009298642115e-07	5.10994	5.31015	5.57646	3.07695	1.39145	1.74343
MELO13C_12G272460	MELO3C025587	1.40405197556076	2.64161741729812e-28	4.31237753808639e-26	660.855	671.872	589.646	1383.38	1672.16	1960.44
MELO13C_12G274150	MELO3C021708	2.99645442821067	9.19858717649771e-147	5.25576609307824e-143	15.9161	17.6633	14.2061	124.339	140.336	128.225
MELO13C_12G274570	MELO3C021744	1.0212158528383	1.15964157787399e-11	4.75536274792779e-10	4.48616	5.77386	4.50828	9.79996	9.79587	8.21517
MELO13C_12G275020	MELO3C021776	1.06843523878722	1.31002911889136e-11	5.32113960353479e-10	19.7433	16.7644	23.6271	34.6742	49.2191	41.3453
MELO13C_12G275180	MELO3C021788	1.23620209319621	1.24390579478649e-34	3.04596988977646e-32	388.385	375.907	337.584	853.163	804.996	917.699
MELO13C_12G275610	NA	1.06323430442654	3.9708019645897e-06	5.71482086272309e-05	3.78464	2.57326	4.0371	8.52066	10.9444	5.28644
MELO13C_12G276070	MELO3C035682	1.10901262298739	0.000147578333850641	0.00136368745042256	2.14708	3.45123	3.23484	6.75413	7.84411	3.07009
MELO13C_12G276940	MELO3C002777	1.16735573194997	2.29144803352566e-14	1.40780325242521e-12	10.4758	9.84011	9.31242	19.3632	21.3051	25.6396
MELO13C_12G277100	MELO3C002768	1.93958152641705	2.7174319861487e-43	8.78858522161789e-41	7.04772	9.49577	8.02993	28.418	34.0489	33.8867
MELO13C_12G277230	MELO3C002759	-1.07462	2.0022966135214e-13	1.10358090843635e-11	34.7482	30.1757	27.6671	17.1766	12.978	10.8839
MELO13C_12G277280	MELO3C002756	1.08512364063084	1.55389056541284e-22	1.84966931817649e-20	13.1623	12.1614	12.9649	29.1547	28.1965	25.5583
MELO13C_12G277620	MELO3C002727	3.91575850519942	1.74916472013374e-35	4.40918124526653e-33	89.1783	107.69	56.5862	1014.82	1242.96	1434.54
MELO13C_12G277630	MELO3C002726	2.36332486546534	8.71407585024734e-40	2.53166057879813e-37	6.51856	7.97589	4.48188	28.5355	34.4138	26.8688
MELO13C_12G278170	NA	-1.10159	8.88318588773628e-07	1.50164387871487e-05	30.6344	24.7313	23.8425	10.6557	8.10247	12.2406
MELO13C_12G278230	MELO3C002673	-1.02551	1.29736290064288e-07	2.66643854675294e-06	16.0081	16.5773	12.1177	10.3731	5.93649	6.5773
MELO13C_12G279050	MELO3C002590	-1.27054	0.00699319553115553	0.0330831247725909	0.685544	1.39356	1.22414	0.236402	0.491982	0.378982
MELO13C_12G279160	MELO3C002579	-1.13483	5.40954682982977e-34	1.27020605767277e-31	52.9213	51.4555	59.7246	26.1762	25.5524	24.1855
MELO13C_12G279240	MELO3C002572	4.04143539144279	2.54217359070054e-188	4.3575397518198e-184	6.34279	6.05832	4.61707	88.4448	100.77	104.207
MELO13C_12G279450	MELO3C002552	1.06166174001656	0.00490242246673915	0.0249058753711843	1.63111	4.10422	3.34543	9.73322	4.478	4.86761
MELO13C_12G279740	MELO3C002511	1.90505902377459	1.23053940138669e-15	8.64453929474151e-14	3.30238	7.55665	3.85886	13.3456	17.9059	10.7289
MELO13C_12G279750	MELO3C002510	1.18110225049838	1.10038464001021e-32	2.27249314631505e-30	770.835	730.106	695.341	1586.04	1566.77	1804.55
MELO13C_12G279770	MELO3C002508	1.39773937165662	2.93091960620844e-28	4.73951820471876e-26	81.0545	107.053	91.5944	219.321	287.264	254.471
MELO13C_12G280430	MELO3C002438	1.39348130692104	7.3959555063289e-05	0.000756408552112075	0.600585	0.576897	0.573771	1.35548	2.12207	1.00279
MELO13C_12G280790	MELO3C002404	4.51977198713098	4.04829720392563e-10	1.30435831527235e-08	0.106579	0	0.197787	0.821631	1.99849	1.32386
MELO13C_12G280980	MELO3C002385	2.25620540365352	6.81087737991799e-43	2.12264089398499e-40	2.24047	2.52018	1.98147	8.7494	11.3032	9.26989
MELO13C_12G281240	MELO3C002360	1.07525146513538	5.64302440172158e-15	3.72027235653499e-13	14.1363	17.0362	20.7293	36.069	40.1306	34.3988
MELO13C_12G281350	MELO3C002350	2.63391232831838	3.69805734196754e-87	5.28236674155547e-84	3.92559	5.32609	4.15557	25.1161	27.1413	26.354
MELO13C_12G281360	NA	4.83827714438635	5.15197417450717e-05	0.000557160815932034	0.116536	0.278909	0	7.88592	8.27809	4.60613
MELO13C_12G281510	MELO3C002338	1.15333532649144	1.59355604716058e-25	2.25744993424624e-23	83.826	70.2158	65.7526	170.416	159.164	163.764
MELO13C_12G281700	MELO3C002319	1.25285734374621	3.15896458335012e-17	2.53027158519647e-15	10.7857	10.476	11.419	20.5933	27.9257	26.2296
MELO13C_12G281810	MELO3C002315	-1.87642	2.04081578855775e-09	5.85956841401481e-08	2.12553	2.10852	1.56126	0.652976	0.622221	0.342608
MELO13C_12G281890	MELO3C002310	1.03712180920052	0.0068908371717739	0.0326828555510173	0.748479	0.92668	1.10677	2.55848	1.38631	2.44042
MELO13C_12G281900	MELO3C002310	1.61087217163984	3.49799010015296e-08	7.99857406794856e-07	0.865079	1.01382	0.79432	2.67582	1.76053	2.45875
MELO13C_12G282490	MELO3C002247	1.40567032150556	0.00648118230359884	0.0311274715231123	0.857781	0.66367	2.56006	6.59384	2.67091	3.08194
MELO13C_12G282890	MELO3C002210	1.63184972674766	5.22368803356794e-06	7.31529710648596e-05	1.70573	1.6394	1.02688	3.2428	6.02536	4.80674
MELO13C_12G282910	MELO3C002208	1.19931212007767	1.85173448788894e-34	4.40841400790339e-32	115.914	115.275	98.7558	239.801	250.805	246.577
MELO13C_12G282940	MELO3C012072	3.56798591267159	4.8933437726445e-68	4.19384028034497e-65	0.998131	1.37918	1.5815	15.0004	19.5722	12.3624
MELO13C_12G283170	MELO3C002183	1.0698777542774	0.00147335614819466	0.00927045033931798	1.95585	1.10517	1.68844	2.541	4.55046	2.66775
MELO13C_12G284270	MELO3C002070	1.55929548291059	1.25427980282167e-12	6.07333618648766e-11	2.24405	2.37432	3.21805	5.67921	6.48057	8.5395
MELO13C_12G284340	MELO3C020394	-1.06637	6.67797038602868e-13	3.38724163641168e-11	13.8786	9.6721	11.433	5.85752	5.50487	5.00554
MELO13C_12G285100	MELO3C001992	3.9862347879854	5.7374226839659e-65	4.68310296313617e-62	2.21754	4.33927	2.45777	38.0341	55.2232	39.664
MELO13C_CG000090	NA	1.15869807684278	4.81662379746479e-08	1.07502276708781e-06	14.1622	12.3549	11.8783	33.9217	20.1241	20.1128
MELO13C_CG000190	NA	1.19219106703966	3.25122529697652e-05	0.000369802606605671	3.16136	3.04565	5.98754	8.42415	9.14905	7.98135
MELO13C_CG000320	NA	1.17521498210162	0.00865528404673709	0.0394785055468655	253.121	274.25	276.915	483.869	351.238	469.37
MELO13C_CG000330	NA	1.22379941664499	7.3109516028297e-05	0.000749503716651339	1.38336	1.36852	2.16211	5.85884	2.67861	2.09677
MELO13C_CG000340	NA	1.6107113565187	1.38449704721974e-13	7.80646838368212e-12	4.38109	5.37176	4.81852	15.5793	20.4987	12.3888
MELO13C_CG000370	NA	1.74090080454994	8.01075755823966e-11	2.87264425325912e-09	781.527	992.979	819.127	2023.89	1784.86	2151.21
MELO13C_M1G000120	NA	-1.3119	0.00182157062260627	0.0109903351080937	1.7333	1.69579	3.6651	0.89135	1.37336	0.585827
MELO13C_M1G000600	NA	-1.22762	0.00582509736491067	0.0285269490706014	1.43213	2.03783	5.07784	1.58007	0.837508	1.13052
MELO13C_M1G000640	NA	-1.79616	0.00402328690188203	0.0212652361348011	1.20911	1.18293	4.40603	1.58807	2.58101	1.4008
MELO13C_M1G000800	NA	-1.64908	0.00782850112252898	0.0363093791270165	0.532927	0.867536	2.15245	0.774209	0.110875	0.221789
MELO13C_M1G000850	NA	-2.94531	0.00518949974878592	0.0260859868603928	0.204232	0.375286	2.89331	0	0	0.347636

## Sheet: Sheet5
Supplemental Table S5 TE genotyping and mottled rind of melon population
Sample	Genotype	Phenotype
MS-4	Absent	Mottled
MS-5	Present	non-Mottled
MS-7	Present	NA
MS-9	Absent	NA
MS-13	Present	NA
MS-16	Absent	NA
MS-17	Absent	NA
MS-18	Absent	NA
MS-27	Present	non-Mottled
MS-30	Absent	NA
MS-33	Present	NA
MS-34	Absent	Mottled
MS-35	Absent	Mottled
MS-36	Absent	Mottled
MS-37	Absent	Mottled
MS-40	Absent	NA
MS-42	Present	NA
MS-43	Present	NA
MS-54	Absent	NA
MS-58	Absent	NA
MS-60	Absent	NA
MS-64	Absent	NA
MS-66	Absent	NA
MS-67	Present	non-Mottled
MS-69	Absent	NA
MS-71	Absent	Mottled
MS-72	Present	Mottled
MS-73	Absent	NA
MS-87	Absent	Mottled
MS-89	Absent	NA
MS-90	Present	non-Mottled
MS-91	Absent	NA
MS-92	Absent	Mottled
MS-93	Absent	NA
MS-95	Present	NA
MS-96	Absent	NA
MS-97	Absent	non-Mottled
MS-99	Absent	NA
MS-100	Absent	Mottled
MS-101	Absent	non-Mottled
MS-102	Absent	Mottled
MS-105	Present	NA
MS-108	Present	NA
MS-109	Present	NA
MS-110	Absent	NA
MS-111	Absent	non-Mottled
MS-114	Absent	non-Mottled
MS-115	Present	non-Mottled
MS-116	Absent	NA
MS-118	Absent	NA
MS-119	Present	NA
MS-120	Absent	NA
MS-121	Absent	Mottled
MS-123	Absent	Mottled
MS-124	Absent	Mottled
MS-127	Absent	NA
MS-133	Present	non-Mottled
MS-134	Absent	Mottled
MS-137	Absent	Mottled
MS-139	Absent	Mottled
MS-142	Present	NA
MS-144	Absent	Mottled
MS-147	Absent	NA
MS-150	Present	non-Mottled
MS-153	Absent	Mottled
MS-154	Absent	NA
MS-155	Absent	NA
MS-156	Absent	Mottled
MS-157	Absent	Mottled
MS-158	Absent	NA
MS-159	Absent	Mottled
MS-161	Absent	non-Mottled
MS-163	Absent	NA
MS-165	Absent	Mottled
MS-168	Absent	non-Mottled
MS-170	Absent	non-Mottled
MS-171	Present	NA
MS-172	Absent	Mottled
MS-173	Present	NA
MS-174	Absent	NA
MS-175	Absent	non-Mottled
MS-176	Absent	Mottled
MS-177	Absent	NA
MS-181	Absent	NA
MS-182	Present	NA
MS-184	Present	NA
MS-185	Absent	NA
MS-190	Present	non-Mottled
MS-191	Absent	Mottled
MS-192	Absent	non-Mottled
MS-196	Present	non-Mottled
MS-197	Present	Mottled
MS-198	Absent	Mottled
MS-200	Absent	NA
MS-201	Present	NA
MS-206	Present	non-Mottled
MS-207	Present	non-Mottled
MS-208	Absent	Mottled
MS-210	Present	non-Mottled
MS-214	Present	non-Mottled
MS-215	Absent	NA
MS-217	Present	non-Mottled
MS-218	Present	NA
MS-220	Absent	NA
MS-222	Present	non-Mottled
MS-224	Present	NA
MS-226	Present	Mottled
MS-233	Present	NA
MS-234	Present	NA
MS-237	Present	NA
MS-240	Absent	non-Mottled
MS-241	Present	non-Mottled
MS-243	Present	non-Mottled
MS-245	Present	non-Mottled
MS-247	Present	non-Mottled
MS-250	Present	non-Mottled
MS-253	Absent	NA
MS-254	Absent	NA
MS-257	Absent	non-Mottled
MS-258	Absent	NA
MS-261	Present	NA
MS-262	Present	non-Mottled
MS-263	Absent	non-Mottled
MS-264	Absent	NA
MS-265	Absent	Mottled
MS-267	Absent	Mottled
MS-268	Present	NA
MS-272	Absent	Mottled
MS-274	Absent	non-Mottled
MS-275	Present	NA
MS-277	Present	NA
MS-278	Absent	NA
MS-280	Present	NA
MS-282	Absent	Mottled
MS-284	Absent	Mottled
MS-287	Absent	Mottled
MS-288	Present	Mottled
MS-289	Present	non-Mottled
MS-290	Absent	NA
MS-293	Absent	Mottled
MS-296	Absent	NA
MS-301	Absent	non-Mottled
MS-302	Present	non-Mottled
MS-304	Present	non-Mottled
MS-307	Present	NA
MS-308	Absent	NA
MS-309	Absent	Mottled
MS-311	Absent	NA
MS-312	Absent	NA
MS-313	Present	non-Mottled
MS-314	Present	non-Mottled
MS-315	Present	NA
MS-316	Absent	NA
MS-317	Present	NA
MS-318	Absent	non-Mottled
MS-320	Absent	NA
MS-327	Absent	Mottled
MS-328	Present	non-Mottled
MS-329	Absent	NA
MS-331	Present	non-Mottled
MS-332	Present	non-Mottled
MS-333	Absent	non-Mottled
MS-334	Absent	non-Mottled
MS-335	Absent	non-Mottled
MS-338	Absent	NA
MS-341	Absent	NA
MS-342	Absent	NA
MS-345	Absent	NA
MS-346	Absent	non-Mottled
MS-348	Present	NA
MS-351	Absent	NA
MS-352	Absent	Mottled
MS-356	Absent	NA
MS-364	Absent	NA
MS-365	Present	NA
MS-369	Present	non-Mottled
MS-378	Present	NA
MS-384	Absent	NA
MS-386	Absent	Mottled
MS-387	Absent	NA
MS-392	Present	NA
MS-394	Absent	NA
MS-397	Present	Mottled
MS-398	Present	non-Mottled
MS-400	Present	non-Mottled
MS-401	Absent	Mottled
MS-402	Present	NA
MS-406	Absent	NA
MS-407	Present	NA
MS-410	Absent	NA
MS-411	Absent	Mottled
MS-413	Absent	Mottled
MS-415	Absent	NA
MS-419	Absent	Mottled
MS-420	Absent	non-Mottled
MS-422	Absent	Mottled
MS-430	Absent	NA
MS-433	Present	Mottled
MS-436	Absent	NA
MS-439	Absent	non-Mottled
MS-443	Present	NA
MS-445	Absent	NA
MS-446	Absent	non-Mottled
MS-451	Absent	Mottled
MS-454	Absent	non-Mottled
MS-456	Absent	non-Mottled
MS-458	Absent	Mottled
MS-462	Absent	Mottled
MS-465	Absent	NA
MS-466	Absent	NA
MS-467	Absent	non-Mottled
MS-469	Present	non-Mottled
MS-470	Absent	non-Mottled
MS-473	Present	non-Mottled
MS-474	Absent	NA
MS-475	Present	NA
MS-479	Present	NA
MS-480	Present	NA
MS-481	Absent	NA
MS-483	Absent	NA
MS-485	Absent	NA
MS-488	Present	NA
MS-492	Present	NA
MS-503	Present	Mottled
MS-505	Present	non-Mottled
MS-507	Absent	NA
MS-508	Present	NA
MS-510	Absent	Mottled
MS-511	Absent	non-Mottled
MS-513	Absent	NA
MS-515	Absent	Mottled
MS-517	Absent	NA
MS-519	Present	NA
MS-520	Present	NA
MS-529	Absent	NA
MS-533	Present	non-Mottled
MS-535	Absent	NA
MS-537	Absent	NA
MS-538	Absent	non-Mottled
MS-540	Absent	NA
MS-542	Absent	NA
MS-544	Absent	Mottled
MS-545	Absent	Mottled
MS-546	Present	Mottled
MS-548	Absent	NA
MS-551	Absent	NA
MS-552	Absent	non-Mottled
MS-554	Absent	NA
MS-555	Absent	Mottled
MS-557	Absent	NA
MS-558	Absent	non-Mottled
MS-559	Present	NA
MS-560	Present	NA
MS-563	Absent	non-Mottled
MS-564	Absent	NA
MS-565	Absent	NA
MS-566	Absent	NA
MS-567	Present	Mottled
MS-569	Absent	Mottled
MS-570	Absent	NA
MS-571	Absent	NA
MS-572	Absent	Mottled
MS-573	Absent	NA
MS-574	Absent	Mottled
MS-575	Present	NA
MS-577	Present	Mottled
MS-578	Absent	Mottled
MS-579	Absent	Mottled
MS-581	Absent	Mottled
MS-585	Absent	Mottled
MS-586	Absent	Mottled
MS-589	Absent	NA
MS-590	Present	NA
MS-591	Absent	Mottled
MS-592	Absent	Mottled
MS-594	Absent	Mottled
MS-595	Absent	non-Mottled
MS-596	Present	NA
MS-599	Absent	NA
MS-601	Absent	Mottled
MS-602	Absent	NA
MS-605	Absent	NA
MS-606	Absent	NA
MS-607	Absent	non-Mottled
MS-609	Absent	NA
MS-611	Absent	NA
MS-612	Absent	NA
MS-613	Absent	NA
MS-616	Present	Mottled
MS-617	Absent	non-Mottled
MS-618	Absent	NA
MS-620	Absent	NA
MS-622	Absent	Mottled
MS-626	Absent	non-Mottled
MS-627	Absent	non-Mottled
MS-633	Absent	NA
MS-640	Present	Mottled
MS-641	Absent	Mottled
MS-642	Absent	non-Mottled
MS-644	Absent	NA
MS-646	Absent	NA
MS-647	Absent	NA
MS-648	Absent	NA
MS-651	Present	non-Mottled
MS-653	Present	non-Mottled
MS-655	Present	non-Mottled
MS-656	Present	NA
MS-658	Present	non-Mottled
MS-665	Present	Mottled
MS-666	Present	NA
MS-669	Absent	NA
MS-674	Absent	NA
MS-675	Absent	NA
MS-676	Absent	Mottled
MS-679	Present	NA
MS-680	Present	Mottled
MS-681	Absent	NA
MS-683	Absent	NA
MS-684	Absent	NA
MS-685	Absent	NA
MS-686	Absent	non-Mottled
MS-692	Absent	NA
MS-694	Absent	Mottled
MS-696	Absent	non-Mottled
MS-700	Absent	NA
MS-703	Absent	Mottled
MS-704	Absent	NA
MS-706	Absent	NA
MS-707	Absent	NA
MS-708	Absent	NA
MS-712	Absent	NA
MS-713	Absent	NA
MS-714	Present	non-Mottled
MS-715	Absent	NA
MS-716	Absent	NA
MS-717	Absent	Mottled
MS-718	Present	non-Mottled
MS-719	Absent	NA
MS-720	Absent	non-Mottled
MS-723	Absent	NA
MS-724	Absent	NA
MS-725	Absent	NA
MS-728	Absent	NA
MS-730	Absent	Mottled
MS-731	Absent	Mottled
MS-732	Absent	Mottled
MS-733	Absent	NA
MS-735	Absent	Mottled
MS-736	Absent	NA
MS-737	Present	Mottled
MS-738	Absent	non-Mottled
MS-739	Absent	NA
MS-741	Absent	NA
MS-742	Absent	Mottled
MS-744	Absent	Mottled
MS-745	Absent	Mottled
MS-747	Present	Mottled
MS-748	Absent	NA
MS-749	Absent	NA
MS-750	Absent	NA
MS-752	Absent	Mottled
MS-753	Absent	Mottled
MS-754	Absent	NA
MS-758	Absent	NA
MS-759	Absent	NA
MS-760	Absent	Mottled
MS-762	Absent	Mottled
MS-763	Absent	Mottled
MS-766	Absent	NA
MS-767	Present	NA
MS-768	Absent	NA
MS-770	Absent	non-Mottled
MS-771	Absent	NA
MS-772	Absent	Mottled
MS-774	Absent	NA
MS-775	Absent	Mottled
MS-777	Absent	NA
MS-779	Absent	NA
MS-780	Absent	NA
MS-782	Absent	non-Mottled
MS-783	Absent	Mottled
MS-786	Absent	Mottled
MS-789	Absent	NA
MS-790	Absent	non-Mottled
MS-791	Absent	Mottled
MS-792	Absent	NA
MS-793	Present	NA
MS-794	Absent	Mottled
MS-795	Absent	non-Mottled
MS-796	Absent	NA
MS-797	Absent	Mottled
MS-798	Present	NA
MS-799	Absent	non-Mottled
MS-800	Absent	NA
MS-801	Present	Mottled
MS-803	Absent	Mottled
MS-805	Absent	NA
MS-807	Absent	NA
MS-809	Absent	Mottled
MS-810	Absent	Mottled
MS-811	Absent	NA
MS-812	Present	NA
MS-813	Absent	NA
MS-814	Present	Mottled
MS-816	Absent	Mottled
MS-817	Absent	NA
MS-818	Absent	NA
MS-819	Absent	Mottled
MS-819	Absent	Mottled
MS-819	Absent	Mottled
MS-820	Absent	NA
MS-820	Absent	NA
MS-820	Absent	NA
MS-821	Absent	Mottled
MS-822	Absent	non-Mottled
MS-823	Absent	non-Mottled
MS-824	Absent	NA
MS-825	Absent	Mottled
MS-826	Absent	NA
MS-827	Absent	Mottled
MS-828	Absent	NA
MS-829	Absent	Mottled
MS-830	Absent	NA
MS-831	Absent	non-Mottled
MS-832	Absent	NA
MS-833	Absent	NA
MS-834	Present	non-Mottled
MS-835	Absent	NA
MS-836	Absent	NA
MS-837	Absent	Mottled
MS-838	Absent	NA
MS-839	Absent	NA
MS-840	Absent	NA
MS-841	Absent	NA
MS-842	Absent	NA
MS-843	Absent	NA
MS-844	Absent	NA
MS-845	Absent	NA
MS-846	Absent	NA
MS-847	Absent	NA
MS-849	Present	NA
MS-852	Absent	Mottled
MS-853	Absent	Mottled
MS-854	Absent	NA
MS-855	Absent	Mottled
MS-857	Absent	NA
MS-859	Absent	non-Mottled
MS-860	Absent	Mottled
MS-861	Absent	NA
MS-865	Present	non-Mottled
MS-868	Absent	NA
MS-869	Absent	NA
MS-870	Absent	NA
MS-876	Absent	non-Mottled
MS-877	Absent	NA
MS-878	Absent	non-Mottled
MS-880	Absent	NA
MS-881	Absent	Mottled
MS-885	Absent	NA
MS-886	Absent	NA
MS-889	Absent	NA
MS-890	Absent	Mottled
MS-892	Absent	NA
MS-902	Absent	NA
MS-904	Absent	Mottled
MS-905	Absent	NA
MS-906	Absent	Mottled
MS-907	Absent	Mottled
MS-908	Absent	Mottled
MS-910	Absent	NA
MS-911	Absent	NA
MS-912	Absent	NA
MS-913	Absent	NA
MS-914	Absent	NA
MS-915	Absent	NA
MS-917	Absent	NA
MS-918	Absent	NA
MS-919	Absent	non-Mottled
MS-920	Absent	Mottled
MS-921	Absent	NA
MS-922	Absent	non-Mottled
MS-923	Absent	NA
MS-924	Absent	NA
MS-925	Absent	Mottled
MS-926	Absent	NA
MS-927	Absent	Mottled
MS-928	Absent	NA
MS-929	Absent	Mottled
MS-930	Absent	NA
MS-932	Absent	Mottled
MS-933	Absent	NA
MS-934	Absent	NA
MS-938	Absent	NA
MS-940	Absent	Mottled
MS-943	Absent	NA
MS-943	Absent	NA
MS-943	Absent	NA
MS-944	Absent	non-Mottled
MS-945	Present	non-Mottled
MS-946	Absent	non-Mottled
MS-947	Absent	non-Mottled
MS-948	Absent	Mottled
MS-956	Present	NA
MS-958	Present	non-Mottled
MS-962	Present	non-Mottled
MS-962	Present	non-Mottled
MS-962	Present	non-Mottled
MS-965	Present	NA
MS-969	Present	NA
MS-973	Absent	Mottled
MS-975	Absent	NA
MS-976	Present	Mottled
MS-978	Absent	NA
MS-980	Absent	NA
MS-981	Present	NA
MS-982	Present	NA
MS-984	Absent	NA
MS-985	Present	NA
MS-986	Absent	NA
MS-987	Absent	NA
MS-988	Absent	NA
MS-989	Absent	NA
MS-990	Absent	NA
MS-991	Absent	NA
MS-992	Absent	NA
MS-993	Present	NA
MS-994	Absent	NA
MS-996	Present	NA
MS-998	Present	NA
MS-999	Present	NA
MS-1000	Present	NA
MS-1001	Present	NA
MS-1002	Present	NA
MS-1003	Absent	NA
MS-1004	Absent	NA
MS-1006	Present	NA
MS-1007	Absent	NA
MS-1008	Absent	NA
MS-1009	Present	NA
MS-1010	Absent	NA
MS-1011	Absent	NA
MS-1012	Absent	NA
MS-1013	Absent	NA
MS-1015	Absent	NA
MS-1016	Present	NA
MS-1017	Present	NA
MS-1018	Absent	NA
MS-1019	Absent	NA
MS-1020	Present	NA
MS-1021	Absent	NA
MS-1022	Absent	NA
MS-1023	Present	NA
MS-1024	Absent	NA
MS-1025	Present	NA
MS-1028	Present	NA
MS-1029	Absent	NA
MS-1030	Absent	Mottled
MS-1032	Absent	NA
MS-1034	Absent	NA
MS-1035	Absent	NA
MS-1036	Absent	NA
MS-1037	Absent	NA
MS-1040	Absent	Mottled
MS-1041	Absent	NA
MS-1042	Absent	NA
MS-1043	Absent	NA
MS-1044	Absent	NA
MS-1045	Absent	NA
MS-1046	Absent	NA
MS-1047	Present	NA
MS-1049	Absent	NA
MS-1050	Present	NA
MS-1052	Present	NA
MS-1055	Present	NA
MS-1057	Absent	NA
MS-1059	Absent	NA
MS-1060	Present	NA
MS-1061	Present	NA
MS-1062	Absent	NA
MS-1063	Absent	NA
MS-1064	Absent	NA
MS-1065	Absent	NA
MS-1067	Present	NA
MS-1070	Absent	NA
MS-1071	Absent	NA
MS-1072	Absent	NA
MS-1074	Absent	NA
MS-1076	Absent	NA
MS-1078	Absent	NA
MS-1080	Absent	NA
MS-1082	Absent	NA
MS-1083	Absent	NA
MS-1084	Absent	Mottled
MS-1088	Absent	NA
MS-1089	Present	NA
MS-1091	Absent	NA
MS-1094	Absent	NA
MS-1096	Absent	Mottled
MS-1097	Absent	NA
MS-1099	Absent	NA
MS-1100	Absent	NA
MS-1103	Absent	NA
MS-1106	Absent	NA
MS-1112	Absent	NA
MS-1115	Absent	NA
MS-1116	Absent	NA
MS-1117	Absent	NA
MS-1118	Absent	NA
MS-1119	Absent	NA
MS-1121	Absent	Mottled
MS-1122	Absent	NA
MS-1123	Absent	NA
MS-1124	Absent	NA
MS-1125	Absent	NA
MS-1127	Absent	NA
MS-1128	Absent	NA
MS-1130	Absent	Mottled
MS-1133	Absent	NA
MS-1134	Absent	NA
MS-1136	Present	NA
MS-1137	Absent	NA
MS-1142	Present	NA
MS-1143	Absent	NA
MS-1144	Absent	NA
MS-1145	Absent	NA
MS-1148	Absent	NA
MS-1150	Absent	NA
MS-1151	Absent	NA
MS-1153	Present	NA
MS-1154	Absent	NA
MS-1157	Absent	NA
MS-1158	Absent	Mottled
MS-1159	Absent	NA
MS-1160	Absent	NA
MS-1161	Absent	NA
MS-1162	Absent	NA
MS-1166	Absent	NA
MS-1167	Absent	NA
MS-1168	Absent	NA
MS-1169	Absent	NA
MS-1170	Absent	NA
MS-1173	Absent	NA
MS-1174	Absent	NA
MS-1175	Absent	NA
MS-1176	Absent	NA
MS-1177	Absent	NA
MS-1178	Absent	NA
MS-1179	Absent	NA
MS-1181	Absent	NA
MS-1182	Absent	NA
